# Supplementary material for: A Single Dose Oral Azithromycin versus Intramuscular Benzathine Penicillin for the Treatment of Yaws-A Randomized Non Inferiority Trial in Ghana
Source: PLoS Negl Trop Dis. 2017 Jan 10;11(1):e0005154. doi: 10.1371/journal.pntd.0005154 (PMC5224786; doi:10.1371/journal.pntd.0005154)
Supplement: S1 Table — (XLSX) [file pntd.0005154.s004.xlsx]

## Sheet: Sheet2
Age	Agegrouped	Sex	Weight	Height	Fever	Arthralgia	Drugadm	Adverseeffect	TypeofAdverseeffect	Religion	InSchool	Class	Region	District	SubDistrict	Communityrecoded	Ethnicity	GeneralAprs	Adenopathy	Typeoflesion	Locationoflesion	Otherskinlesion	Reccurenceoflession	Availableforfollowup	Householdexposure	TPHA	PreRxRPR	RPRAT6MNTHSPOST	Clinicalcure	dropintitrenew1	Serologicalcureat6months	rpr	Stageofyaws
11	11-15	Male	24	130	No	No	Azithromyc	No		Moslem	Yes	Preschool	Central	Awutu Seny	Bawjiawse	Otopease	Ga	Healthy lo	Yes	Papiloma	Penis	No	No	Yes	Yes	Positive	1:8	1:32	Yes	Four fold	No	1:16	Secondary
15	11-15	Female	62	148	No	No	Azithromyc	No		Christain	Yes	Upper prim	Central	Awutu Seny	Bawjiawse	Ofadaa	Akan	Healthy lo	No	Ulcerative	Lower limb	No	Yes	Yes	Yes	Positive	1:16	1:64	Yes	Four fold	No	1:16	Secondary
7	5-10	Male	22	113	No	No	Azithromyc	No		Christain	Yes	Preschool	Central	Awutu Seny	Awutu	Akramapa	Breku	Healthy lo	No	Papule	Lower limb	No	No	Yes	No	Positive	1:8	1:32	Yes	Four fold	No	1:16	Secondary
6	5-10	Male	16	96	No	No	Injection	No		Christain	Yes	Lower Prim	Central	Awutu Seny	Bawjiawse	Akramapa	Akan	Healthy lo	No	Ulcerative	Upper limb	No	No	Yes	Yes	Positive	1:8	1:32	Yes	Four fold	No	1:16	Primary
8	5-10	Female	20	116	No	No	Azithromyc	No		Christain	Yes	Lower Prim	Greater Ac	Ga South	Obom	Kofi Kwei	Ga	Healthy lo	No	Ulcerative	Lower limb	No	No	Yes	No	Positive	1:4	1:16	Yes	Four fold	No	1:16	Primary
14	11-15	Male	34	148	No	No	Injection	No		Moslem	Yes	Upper prim	Greater Ac	Ga South	Obom	Domfaase	Ga	Healthy lo	Yes	Ulcerative	Lower limb	No	Yes	Yes	Yes	Positive	1:8	1:16	Yes	Four fold	No	1:16	Secondary
9	5-10	Male	18	109	No	No	Azithromyc	No		Christain	No	None	Greater Ac	Ga South	Obom	Atsomkope	Ewe	Healthy lo	No	Papule	Lower limb	No	No	Yes	Yes	Positive	1:8	1:16	Yes	Four fold	No	1:16	Primary
10	5-10	Male	24	123	No	No	Injection	No		Christain	Yes	Lower Prim	Central	Awutu Seny	Bawjiawse	Topaase	Breku	Healthy lo	No	Macule	Lower limb	No	No	Yes	Yes	Positive	1:8	1:16	Yes	Four fold	No	1:16	Primary
5	Below 5	Male	12	97	No	No	Azithromyc	No		Traditiona	No	None	Central	Awutu Seny	Awutu	Akramapa	Breku	Healthy lo	Yes	Ulcerative	Lower limb	No	No	Yes	No	Positive	1:8	1:16	Yes	Four fold	No	1:16	Secondary
11	11-15	Male	22	128	No	No	Injection	No		Christain	Yes	Lower Prim	Central	Awutu Seny	Bawjiawse	Topaase	Breku	Healthy lo	No	Ulcerative	Lower limb	No	No	Yes	Yes	Positive	1:8	1:16	Yes	Four fold	No	1:16	Primary
15	11-15	Male	55	170	No	No	Injection	No		Christain	No	None	Greater Ac	Ga South	Obom	Agbodzi	Ewe	Healthy lo	No	Ulcerative	Lower limb	No	No	Yes	Yes	Positive	1:32	1:64	Yes	Four fold	No	1:64	Secondary
2	Below 5	Female	10	83	No	No	Injection	No		Christain	No	None	Central	Awutu Seny	Awutu	Akramapa	Akan	Healthy lo	No	Papule	Lower limb	No	No	Yes	Yes	Positive	1:16	1:32	Yes	Four fold	No	1:16	Secondary
6	5-10	Female	17	110	No	No	Azithromyc	No		Christain	No	None	Eastern	WAK	Brekumanso	Brekuman	Akan	Healthy lo	No	Ulcerative	Upper limb	No	No	Yes	Yes	Positive	1:16	1:32	Yes	Four fold	No	1:16	Primary
14	11-15	Male	48	145	No	No	Azithromyc	No		Traditiona	No	None	Greater Ac	Ga South	Obom	Aboasa	Ewe	Healthy lo	No	Papiloma	Lower limb	No	No	Yes	Yes	Positive	1:16	1:32	Yes	Four fold	No	1:16	Primary
12	11-15	Male	26	135	No	No	Injection	No		Christain	Yes	Lower Prim	Greater Ac	Ga South	Obom	Boasa	Ewe	Healthy lo	No	Papiloma	Face	No	No	Yes	Yes	Positive	1:32	1:64	Yes	Four fold	No	1:64	Secondary
9	5-10	Male	22	121	No	No	Azithromyc	No		Christain	Yes	Lower Prim	Central	Awutu Seny	Bawjiawse	Otopease	Ga	Healthy lo	Yes	Papiloma	Lower limb	No	No	Yes	Yes	Positive	1:32	1:64	Yes	Four fold	No	1:64	Secondary
15	11-15	Male	42	154	No	No	Injection	No		Christain	Yes	Upper prim	Central	Awutu Seny	Bawjiawse	Penim	Akan	Healthy lo	No	Ulcerative	Lower limb	No	No	Yes	No	Positive	1:8	1:8	Yes	Four fold	No	1:16	Secondary
2	Below 5	Female	15	78	No	No	Injection	No		Christain	No	None	Central	Awutu Seny	Awutu	Akramapa	Breku	Healthy lo	No	Papiloma	Lower limb	No	No	Yes	Yes	Positive	1:16	1:16	Yes	Four fold	No	1:16	Primary
11	11-15	Male	25	131	No	No	Azithromyc	No		Christain	No	None	Greater Ac	Ga South	Obom	Kweku pamf	Ga	Healthy lo	Yes	Macule	Lower limb	No	No	Yes	No	Positive	1:8	1:8	Yes	Four fold	No	1:16	Primary
6	5-10	Male	22	111	No	No	Azithromyc	No		Christain	Yes	Preschool	Central	Awutu Seny	Awutu	Akramapa	Other	Healthy lo	No	Papule	Lower limb	No	No	Yes	Yes	Positive	1:4	1:4	Yes	Four fold	No	1:16	Secondary
10	5-10	Male	25	129	No	No	Injection	No		Christain	Yes	Preschool	Central	Awutu Seny	Bawjiawse	Obrekyere	Breku	Healthy lo	No	Hyperkerat	Lower limb	No	No	Yes	No	Positive	1:64	1:64	Yes	Four fold	No	1:64	Secondary
9	5-10	Male	25	129	No	No	Injection	No		Christain	Yes	Lower Prim	Eastern	WAK	Asamankese	Asuokwa	Akan	Healthy lo	No	Ulcerative	Lower limb	No	No	Yes	Yes	Positive	1:4	1:4	Yes	Four fold	No	1:16	Primary
12	11-15	Male	40	156	Yes	No	Azithromyc	No		Christain	Yes	Upper prim	Central	Awutu Seny	Awutu	Akramapa	Breku	Healthy lo	No	Ulcerative	Lower limb	No	No	Yes	Yes	Positive	1:32	1:32	Yes	Four fold	No	1:64	Primary
8	5-10	Male	22	124	No	No	Injection	Yes	Icthing	Christain	Yes	Lower Prim	Eastern	WAK	Asamankese	Asuokwa	Ewe	Healthy lo	No	Papiloma	Lower limb	No	No	Yes	Yes	Positive	1:8	1:8	Yes	Four fold	No	1:16	Secondary
6	5-10	Male	15	115	No	No	Azithromyc	No		Christain	Yes	Lower Prim	Central	Awutu Seny	Bawjiawse	Otopease	Breku	Healthy lo	No	Hyperkerat	Lower limb	No	No	Yes	No	Positive	1:8	1:8	Yes	Four fold	No	1:16	Secondary
12	11-15	Male	29	139	No	No	Injection	No		Christain	Yes	Upper prim	Central	Awutu Seny	Bawjiawse	Ayensuako	Breku	Healthy lo	No	Ulcerative	Lower limb	No	No	Yes	No	Positive	1:8	1:8	Yes	Four fold	No	1:16	Secondary
4	Below 5	Female	15	96	No	No	Injection	No		Christain	Yes	Preschool	Central	Awutu Seny	Awutu	Akramapa	Breku	Healthy lo	No	Ulcerative	Lower limb	No	No	Yes	No	Positive	1:16	1:16	Yes	Four fold	No	1:16	Primary
9	5-10	Male	23	123	No	No	Injection	No		Christain	Yes	Lower Prim	Eastern	WAK	Bawjiawse	Bibianiha	Akan	Healthy lo	No	Ulcerative	Lower limb	No	No	Yes	No	Positive	1:16	1:16	No	Four fold	No	1:16	Secondary
10	5-10	Female	31	143	No	No	Azithromyc	No		Christain	Yes	Lower Prim	Greater Ac	Ga South	Obom	Obise	Ewe	Healthy lo	No	Ulcerative	Lower limb	No	No	Yes	No	Positive	1:16	1:16	Yes	Four fold	No	1:16	Primary
13	11-15	Male	58	167	No	No	Injection	No		Christain	Yes	Upper prim	Greater Ac	Ga South	Obom	Paano	Akan	Healthy lo	No	Ulcerative	Lower limb	No	No	Yes	No	Positive	1:4	1:4	Yes	Four fold	No	1:16	Secondary
9	5-10	Male	22	132	No	No	Azithromyc	No		Christain	Yes	Lower Prim	Eastern	WAK	Asamankese	Asuokwa	Akan	Healthy lo	No	Ulcerative	Lower limb	No	No	Yes	No	Positive	1:8	1:8	Yes	Four fold	No	1:16	Primary
4	Below 5	Female	10	98	No	No	Injection	No		Christain	No	None	Central	Awutu Seny	Bawjiawse	Penim	Northner	Healthy lo	No	Papiloma	Upper limb	No	No	Yes	Yes	Positive	1:64	1:64	Yes	Four fold	No	1:64	Primary
12	11-15	Male	27	135	No	No	Injection	No		Christain	Yes	Lower Prim	Greater Ac	Ga South	Obom	Amuzukope	Ewe	Healthy lo	Yes	Ulcerative	Lower limb	No	No	Yes	Yes	Positive	1:32	1:32	Yes	Four fold	No	1:64	Secondary
10	5-10	Male	22	123	No	No	Injection	No		Christain	Yes	Preschool	Greater Ac	Ga West	Amasaman	Plot	Ga	Healthy lo	Yes	Papiloma	Head	No	No	Yes	Yes	Positive	1:16	1:16	Yes	Four fold	No	1:16	Secondary
8	5-10	Male	20	120	No	No	Injection	No		Christain	Yes	Lower Prim	Greater Ac	Ga South	Obom	Aboasa	Ewe	Healthy lo	No	Ulcerative	Lower limb	No	No	Yes	Yes	Positive	1:32	1:32	Yes	Four fold	No	1:64	Primary
4	Below 5	Male	16	98	No	No	Injection	No		Christain	No	None	Central	Awutu Seny	Awutu	Akramapa	Breku	Healthy lo	No	Ulcerative	Lower limb	No	No	Yes	No	Positive	1:8	1:8	Yes	Four fold	No	1:16	Primary
14	11-15	Female	47	158.5	No	No	Azithromyc	No		Christain	Yes	Upper prim	Central	Awutu Seny	Bawjiawse	Fianko	Breku	Healthy lo	No	Hyperkerat	Lower limb	No	No	Yes	No	Positive	1:32	1:32	Yes	Four fold	No	1:64	Secondary
11	11-15	Female	23	124	No	No	Azithromyc	No		Christain	Yes	Lower Prim	Central	Awutu Seny	Bawjiawse	Otopease	Breku	Healthy lo	No	Hyperkerat	Lower limb	No	No	Yes	Yes	Positive	1:16	1:16	Yes	Four fold	No	1:16	Secondary
11	11-15	Male	30	139	No	No	Injection	No		Christain	Yes	Upper prim	Greater Ac	Awutu Seny	Obom	Paano	Ga	Healthy lo	No	Ulcerative	Lower limb	No	No	Yes	No	Positive	1:16	1:16	Yes	Four fold	No	1:16	Primary
12	11-15	Male	26	128	No	No	Injection	No		Christain	Yes	Lower Prim	Greater Ac	Ga South	Obom	Paano	Ga	Healthy lo	No	Ulcerative	Lower limb	No	No	Yes	No	Positive	1:32	1:32	Yes	Four fold	No	1:64	Primary
8	5-10	Male	24	125	No	No	Injection	No		Christain	Yes	Lower Prim	Central	Awutu Seny	Bawjiawse	Otopease	Breku	Healthy lo	No	Ulcerative	Lower limb	No	No	Yes	Yes	Positive	1:16	1:16	Yes	Four fold	No	1:16	Secondary
3	Below 5	Male	11	79	No	No	Injection	No		Traditiona	No	None	Greater Ac	Ga South	Obom	Aboasa	Ewe	Healthy lo	No	Papiloma	Upper limb	No	No	Yes	Yes	Positive	1:16	1:16	Yes	Four fold	No	1:16	Secondary
9	5-10	Female	22	122	Yes	No	Injection	Yes	Haedache	Christain	Yes	Lower Prim	Central	Awutu Seny	Awutu	Akramapa	Breku	Healthy lo	No	Ulcerative	Lower limb	No	No	Yes	Yes	Positive	1:8	1:8	Yes	Four fold	No	1:16	Secondary
10	5-10	Female	27	132	No	No	Injection	No		Christain	Yes	Lower Prim	Eastern	WAK	Brekumanso	Amako	Akan	Healthy lo	No	Papule	Lower limb	No	No	Yes	No	Positive	1:32	1:32	Yes	Four fold	No	1:64	Primary
10	5-10	Female	24	124	No	No	Injection	No		Christain	Yes	Preschool	Central	Awutu Seny	Bawjiawse	Akramapa	Breku	Healthy lo	No	Ulcerative	Lower limb	No	No	Yes	No	Positive	1:8	1:8	Yes	Four fold	No	1:16	Primary
6	5-10	Female	37	107	No	No	Azithromyc	No		Traditiona	Yes	Preschool	Greater Ac	Ga South	Obom	Aboasa	Ewe	Healthy lo	No	Ulcerative	Lower limb	No	No	Yes	No	Positive	1:16	1:16	Yes	Four fold	No	1:16	Primary
8	5-10	Male	25	129	No	No	Azithromyc	No		Traditiona	Yes	Lower Prim	Greater Ac	Ga South	Obom	Aboasa	Ewe	Healthy lo	No	Ulcerative	Upper limb	No	No	Yes	No	Positive	1:32	1:16	Yes	Four fold	No	1:64	Secondary
8	5-10	Male	28	128	No	Yes	Azithromyc	No		Christain	Yes	Lower Prim	Central	Awutu Seny	Bawjiawse	Penim	Breku	Healthy lo	No	Ulcerative	Trunk	No	No	Yes	No	Positive	1:4	1:2	Yes	Four fold	No	1:16	Primary
7	5-10	Male	24	121	No	No	Injection	No		Christain	Yes	Lower Prim	Greater Ac	Ga South	Obom	Paano	Ga	Healthy lo	No	Ulcerative	Lower limb	No	No	Yes	No	Positive	1:32	1:16	Yes	Four fold	No	1:64	Primary
12	11-15	Male	35	139	No	No	Azithromyc	No		Traditiona	No	None	Greater Ac	Ga South	Obom	Tentsonaa	Ewe	Healthy lo	Yes	Macule	More than	No	No	Yes	Yes	Positive	1:16	1:8	Yes	Four fold	No	1:64	Secondary
9	5-10	Male	25	122	No	No	Injection	No		Christain	Yes	Lower Prim	Greater Ac	Ga South	Obom	Paano	Ga	Healthy lo	Yes	Hyperkerat	Lower limb	No	No	Yes	No	Positive	1:16	1:8	Yes	Four fold	No	1:16	Primary
13	11-15	Male	29	145	No	No	Azithromyc	No		Christain	Yes	Upper prim	Eastern	WAK	Brekumanso	Amako	Northner	Healthy lo	Yes	Ulcerative	Lower limb	No	No	Yes	No	Positive	1:4	1:2	Yes	Four fold	No	1:16	Secondary
12	11-15	Male	23	130	No	No	Azithromyc	No		Christain	Yes	Upper prim	Eastern	WAK	Mepom	Krobo nkwa	Ewe	Healthy lo	No	Hyperkerat	Lower limb	No	No	Yes	Yes	Positive	1:32	1:16	Yes	Four fold	No	1:64	Secondary
4	Below 5	Female	12	97	No	No	Injection	No		Christain	Yes	Preschool	Greater Ac	Ga South	Obom	Paano	Ga	Healthy lo	No	Ulcerative	Lower limb	No	No	Yes	No	Positive	1:8	1:4	Yes	Four fold	No	1:16	Primary
7	5-10	Male	19	112	No	No	Injection	No		Christain	No	None	Central	Awutu Seny	Bawjiawse	Brofodeyur	Akan	Healthy lo	No	Ulcerative	Lower limb	No	No	Yes	Yes	Positive	1:64	1:32	Yes	Four fold	No	1:64	Primary
13	11-15	Male	32	139	No	No	Injection	No		Christain	Yes	Upper prim	Greater Ac	Ga South	Obom	Brodekope	Ewe	Healthy lo	No	Ulcerative	Lower limb	No	No	Yes	Yes	Positive	1:32	1:16	Yes	Four fold	No	1:64	Primary
8	5-10	Female	21	127	Yes	No	Azithromyc	No		Christain	Yes	Preschool	Greater Ac	Ga South	Obom	Domfaase	Ga	Healthy lo	No	Macule	Lower limb	No	No	Yes	Yes	Positive	1:64	1:32	Yes	Four fold	No	1:64	Secondary
12	11-15	Male	34	136	No	No	Azithromyc	No		Other	Yes	Lower Prim	Greater Ac	Ga South	Obom	Alafia	Ewe	Healthy lo	Yes	Papiloma	Lower limb	No	No	Yes	Yes	Positive	1:16	1:8	Yes	Four fold	No	1:16	Primary
12	11-15	Male	34	144	No	No	Azithromyc	No		Christain	Yes	Upper prim	Eastern	WAK	Brekumanso	Amako	Akan	Healthy lo	Yes	Ulcerative	Lower limb	No	No	Yes	No	Positive	1:4	1:2	Yes	Four fold	No	1:16	Primary
10	5-10	Male	23	120	No	No	Azithromyc	No		Christain	Yes	Lower Prim	Eastern	WAK	Abankrom	Obimida	Northner	Healthy lo	No	Papiloma	Lower limb	Yes	No	Yes	No	Positive	1:8	1:4	Yes	Four fold	No	1:16	Primary
7	5-10	Male	23	118	Yes	No	Azithromyc	No		Christain	No	None	Central	Awutu Seny	Awutu	Akramapa	Breku	Healthy lo	No	Ulcerative	Lower limb	No	No	Yes	Yes	Positive	1:16	1:8	Yes	Four fold	No	1:16	Secondary
10	5-10	Male	27	133	No	No	Azithromyc	No		Traditiona	No	None	Greater Ac	Ga South	Obom	Adeiga	Ewe	Healthy lo	Yes	Hyperkerat	Lower limb	Yes	No	Yes	No	Positive	1:32	1:16	Yes	Four fold	No	1:64	Secondary
9	5-10	Male	21	121	No	No	Injection	No		Christain	Yes	Lower Prim	Central	Awutu Seny	Bawjiawse	Akamase	Akan	Healthy lo	No	Papiloma	Lower limb	No	No	Yes	No	Positive	1:32	1:16	Yes	Four fold	No	1:64	Primary
11	11-15	Male	21	129	No	No	Injection	No		Christain	Yes	Lower Prim	Greater Ac	Ga South	Obom	Brodekope	Ewe	Healthy lo	No	Macule	Trunk	No	No	Yes	No	Positive	1:32	1:16	Yes	Four fold	No	1:64	Primary
6	5-10	Male	21	114	No	No	Injection	No		Traditiona	Yes	Preschool	Greater Ac	Ga South	Obom	Atsomkope	Ewe	Healthy lo	Yes	Papiloma	Lower limb	No	No	Yes	Yes	Positive	1:64	1:32	Yes	Four fold	No	1:64	Primary
7	5-10	Male	20	118	No	Yes	Azithromyc	No		Christain	Yes	Upper prim	Greater Ac	Ga South	Obom	Aboasa	Ewe	Healthy lo	No	Papiloma	Lower limb	No	No	Yes	Yes	Positive	1:64	1:32	Yes	Four fold	No	1:64	Primary
10	5-10	Male	28	129	No	No	Azithromyc	No		Christain	Yes	Lower Prim	Central	Awutu Seny	Bawjiawse	Penim	Breku	Healthy lo	No	Papiloma	Lower limb	No	No	Yes	No	Positive	1:32	1:16	Yes	Four fold	No	1:64	Primary
10	5-10	Male	20	123	No	No	Azithromyc	No		Traditiona	Yes	Lower Prim	Eastern	WAK	Adeiso	Adeiso	Ewe	Healthy lo	No	Ulcerative	Lower limb	No	No	Yes	No	Positive	1:8	1:2	Yes	Four fold	No	1:16	Primary
10	5-10	Female	23	125	No	No	Azithromyc	No		Christain	Yes	Lower Prim	Eastern	WAK	Mepom	Odjadey	Akan	Healthy lo	No	Papiloma	Upper limb	No	No	Yes	No	Positive	1:32	1:16	Yes	Four fold	No	1:64	Primary
2	Below 5	Female	10	104	No	No	Azithromyc	No		Christain	No	None	Central	Awutu Seny	Awutu	Akramapa	Breku	Healthy lo	No	Papiloma	Lower limb	No	No	Yes	No	Positive	1:8	1:4	Yes	Four fold	No	1:16	Primary
10	5-10	Male	25	126	No	No	Azithromyc	No		Christain	Yes	Lower Prim	Eastern	WAK	Abankrom	Cement Alu	Northner	Healthy lo	No	Papiloma	Neck	Yes	No	Yes	No	Positive	1:8	1:4	Yes	Four fold	No	1:64	Primary
9	5-10	Male	46	113	No	No	Injection	No		Traditiona	Yes	Lower Prim	Greater Ac	Ga South	Obom	Aboasa	Ewe	Healthy lo	No	Ulcerative	Lower limb	No	No	Yes	Yes	Positive	1:32	1:16	Yes	Four fold	No	1:64	Secondary
7	5-10	Male	17	112	No	No	Injection	No		Traditiona	Yes	Lower Prim	Greater Ac	Ga South	Obom	Aboasa	Ewe	Healthy lo	No	Ulcerative	Lower limb	No	No	Yes	Yes	Positive	1:32	1:16	Yes	Four fold	No	1:64	Primary
12	11-15	Female	40	152	No	No	Injection	No		Traditiona	Yes	Lower Prim	Greater Ac	Ga South	Obom	Amuzukope	Ewe	Healthy lo	Yes	Ulcerative	Lower limb	Yes	No	Yes	Yes	Positive	1:32	1:16	Yes	Four fold	No	1:64	Secondary
7	5-10	Female	19	112	No	No	Azithromyc	No		Christain	Yes	Preschool	Central	Awutu Seny	Bawjiawse	Akamase	Akan	Healthy lo	No	Ulcerative	Lower limb	No	No	Yes	Yes	Positive	1:32	1:16	Yes	Four fold	No	1:64	Secondary
8	5-10	Male	24	120	No	No	Azithromyc	No		Christain	Yes	Preschool	Central	Awutu Seny	Bawjiawse	Bibianiha	Akan	Healthy lo	Yes	Papiloma	Lower limb	No	No	Yes	Yes	Positive	1:16	1:8	Yes	Four fold	No	1:16	Primary
10	5-10	Male	20	116	No	No	Azithromyc	No		Christain	Yes	Lower Prim	Eastern	WAK	Abankrom	Kumikrom	Akan	Healthy lo	No	Papiloma	Lower limb	No	No	Yes	No	Positive	1:16	1:8	Yes	Four fold	No	1:16	Primary
11	11-15	Male	26	125	No	No	Azithromyc	No		Moslem	Yes	Lower Prim	Greater Ac	Ga South	Obom	Mariama	Ga	Healthy lo	No	Papiloma	Trunk	No	No	Yes	No	Positive	1:16	1:8	Yes	Four fold	No	1:16	Primary
1	Below 5	Male	8	73	No	No	Azithromyc	No		Traditiona	No	None	Central	Awutu Seny	Awutu	Akramapa	Breku	Healthy lo	No	Ulcerative	Upper limb	No	No	Yes	No	Positive	1:16	1:8	Yes	Four fold	No	1:16	Primary
12	11-15	Male	26	133	No	No	Injection	No		Traditiona	No	Lower Prim	Greater Ac	Ga South	Obom	Osofo lant	Ga	Healthy lo	Yes	Ulcerative	Lower limb	No	No	Yes	No	Positive	1:16	1:8	Yes	Four fold	No	1:16	Secondary
8	5-10	Male	22	122	No	No	Injection	No		Christain	Yes	Lower Prim	Central	Awutu Seny	Bawjiawse	Ayensuako	Akan	Healthy lo	No	Ulcerative	Lower limb	No	No	Yes	No	Positive	1:64	1:32	Yes	Four fold	No	1:64	Primary
11	11-15	Male	30	133	No	No	Injection	No		Traditiona	Yes	Lower Prim	Eastern	WAK	Adeiso	Okurase	Ewe	Healthy lo	No	Macule	Lower limb	No	No	Yes	Yes	Positive	1:32	1:16	Yes	Four fold	No	1:64	Primary
6	5-10	Male	16	106	Yes	No	Azithromyc	No		Christain	No	None	Greater Ac	Ga South	Obom	Osofo lant	Ga	Healthy lo	No	Papiloma	Lower limb	No	No	Yes	Yes	Positive	1:8	1:4	Yes	Four fold	No	1:16	Primary
14	11-15	Male	35	135	No	No	Injection	No		Christain	Yes	Upper prim	Greater Ac	Ga South	Obom	Kojo Ashon	Ga	Healthy lo	No	Hyperkerat	Lower limb	No	No	Yes	No	Positive	1:16	1:8	Yes	Four fold	No	1:16	Primary
14	11-15	Male	36	136	No	No	Azithromyc	No		Christain	Yes	Upper prim	Eastern	WAK	Adeiso	Adeiso	Ewe	Healthy lo	No	Macule	Lower limb	No	No	Yes	No	Positive	1:8	1:4	Yes	Four fold	No	1:16	Primary
14	11-15	Male	39	149	Yes	No	Azithromyc	No		Christain	Yes	Upper prim	Greater Ac	Ga South	Obom	Paano	Ga	Healthy lo	No	Maculopapu	More than	No	No	Yes	Yes	Positive	1:16	1:8	Yes	Four fold	No	1:16	Primary
10	5-10	Male	28	124	No	No	Injection	Yes	Pain at in	Traditiona	Yes	Lower Prim	Greater Ac	Ga South	Obom	Akwety kop	Ewe	Healthy lo	No	Macule	Lower limb	No	No	Yes	Yes	Positive	1:16	1:8	Yes	Four fold	No	1:16	Primary
8	5-10	Female	15	111	No	Yes	Azithromyc	No		Christain	Yes	Lower Prim	Central	Awutu Seny	Awutu	Akamase	Akan	Healthy lo	No	None	None	No	No	Yes	No	Positive	1:16	1:8	Yes	Four fold	No	1:16	Secondary
9	5-10	Female	20	126	No	No	Azithromyc	No		Traditiona	Yes	Preschool	Greater Ac	Ga South	Obom	Amuzukope	Ewe	Healthy lo	Yes	Papiloma	Upper limb	No	No	Yes	No	Positive	1:8	1:4	Yes	Four fold	No	1:16	Primary
13	11-15	Male	34	141	No	No	Azithromyc	No		Christain	Yes	Upper prim	Eastern	WAK	Mepom	Plot	Ewe	Healthy lo	No	Papiloma	Lower limb	No	No	Yes	No	Positive	1:16	1:8	Yes	Four fold	No	1:16	Primary
12	11-15	Female	75	141	No	No	Azithromyc	No		Christain	No	None	Greater Ac	Ga South	Obom	Obokwashie	Ewe	Healthy lo	No	Papiloma	Head	No	No	Yes	No	Positive	1:8	1:4	Yes	Four fold	No	1:16	Primary
9	5-10	Male	27	130	No	No	Injection	No		Christain	Yes	Preschool	Greater Ac	Ga South	Obom	Kweku pamf	Ewe	Healthy lo	Yes	Papule	Trunk	Yes	No	Yes	No	Positive	1:64	1:32	Yes	Four fold	No	1:64	Secondary
9	5-10	Female	24	133	No	No	Azithromyc	No		Traditiona	Yes	Lower Prim	Greater Ac	Ga South	Obom	Boasa	Ewe	Healthy lo	No	Ulcerative	Lower limb	No	No	Yes	Yes	Positive	1:32	1:16	Yes	Four fold	No	1:64	Primary
9	5-10	Female	19	114	No	No	Injection	No		Christain	Yes	Preschool	Central	Awutu Seny	Awutu	Akramapa	Breku	Healthy lo	No	None	None	No	No	Yes	Yes	Positive	1:16	1:8	Yes	Four fold	No	1:16	Secondary
9	5-10	Male	55	127	No	No	Azithromyc	No		Traditiona	Yes	Lower Prim	Greater Ac	Ga South	Obom	Aboasa	Ewe	Healthy lo	No	Papiloma	More than	No	No	Yes	No	Positive	1:16	1:8	Yes	Four fold	No	1:16	Secondary
6	5-10	Male	17	110	No	No	Injection	No		Christain	No	None	Central	Awutu Seny	Bawjiawse	Bibianiha	Akan	Healthy lo	No	Papiloma	Lower limb	No	No	Yes	Yes	Positive	1:16	1:8	Yes	Four fold	No	1:16	Primary
10	5-10	Male	25	126	No	No	Azithromyc	No		Traditiona	Yes	Lower Prim	Central	Awutu Seny	Bawjiawse	Brofodeyur	Ewe	Healthy lo	No	Papiloma	Lower limb	No	No	Yes	No	Positive	1:64	1:32	Yes	Four fold	No	1:64	Secondary
13	11-15	Male	29	135	No	No	Azithromyc	No		Christain	Yes	Upper prim	Central	Awutu Seny	Bawjiawse	Fianko	Breku	Healthy lo	No	Papule	Lower limb	No	No	Yes	No	Positive	1:64	1:32	Yes	Four fold	No	1:64	Secondary
11	11-15	Female	30	137	No	No	Azithromyc	No		Christain	Yes	Lower Prim	Eastern	WAK	Adeiso	Adeiso	Ewe	Healthy lo	Yes	Papiloma	Head	No	No	Yes	No	Positive	1:32	1:16	Yes	Four fold	No	1:64	Primary
10	5-10	Male	24	132	No	No	Injection	No		Christain	Yes	Lower Prim	Central	Awutu Seny	Bawjiawse	Otopease	Breku	Healthy lo	No	Ulcerative	Lower limb	No	No	Yes	Yes	Positive	1:32	1:16	Yes	Four fold	No	1:64	Primary
5	5-10	Female	16	95	No	No	Azithromyc	No		Christain	No	None	Central	Awutu Seny	Bawjiawse	Seseko	Breku	Healthy lo	Yes	Papiloma	Lower limb	No	No	Yes	Yes	Positive	1:32	1:16	Yes	Four fold	No	1:64	Primary
13	11-15	Male	40	147	No	Yes	Azithromyc	Yes	Stomach pa	Traditiona	Yes	Preschool	Greater Ac	Ga South	Obom	Kweku pamf	Ewe	Healthy lo	No	None	None	No	No	Yes	Yes	Positive	1:32	1:16	Yes	Four fold	No	1:64	Secondary
4	Below 5	Male	13	88	No	No	Azithromyc	No		Traditiona	No	None	Greater Ac	Ga South	Obom	Brodekope	Ewe	Healthy lo	Yes	Papiloma	Upper limb	Yes	No	Yes	No	Positive	1:8	1:4	Yes	Four fold	No	1:16	Primary
15	11-15	Male	48	156	No	No	Azithromyc	No		Traditiona	Yes	Upper prim	Greater Ac	Ga South	Obom	Amuzukope	Ewe	Healthy lo	No	Papiloma	Lower limb	No	No	Yes	Yes	Positive	1:32	1:16	Yes	Four fold	No	1:64	Primary
7	5-10	Female	18	108	No	No	Injection	No		Christain	Yes	Preschool	Central	Awutu Seny	Awutu	Akramapa	Breku	Healthy lo	No	Macule	Head	No	No	Yes	No	Positive	1:32	1:16	Yes	Four fold	No	1:64	Secondary
8	5-10	Male	21	121	No	No	Azithromyc	No		Christain	Yes	Preschool	Greater Ac	Ga South	Obom	Agbodzi	Other	Healthy lo	Yes	Ulcerative	Lower limb	No	Yes	Yes	Yes	Positive	1:32	1:16	No	Four fold	No	1:64	Primary
15	11-15	Female	46	158	No	No	Injection	No		Christain	No	None	Greater Ac	Ga South	Obom	Akuteaku	Ewe	Healthy lo	Yes	Hyperkerat	Lower limb	No	No	Yes	Yes	Positive	1:32	1:16	No	Four fold	No	1:64	Secondary
12	11-15	Male	32	136	No	No	Injection	No		Moslem	Yes	Lower Prim	Greater Ac	Ga South	Obom	Weleson	Ewe	Healthy lo	Yes	Macule	Upper limb	No	No	Yes	No	Positive	1:32	1:16	Yes	Four fold	No	1:64	Secondary
5	5-10	Male	16	110	No	No	Azithromyc	No		Traditiona	No	None	Central	Awutu Seny	Bawjiawse	Brofodeyur	Ewe	Healthy lo	No	Ulcerative	Lower limb	No	No	Yes	Yes	Positive	1:64	1:32	Yes	Four fold	No	1:64	Primary
12	11-15	Male	34	136	No	No	Injection	No		Traditiona	Yes	Upper prim	Greater Ac	Ga South	Obom	Odumaseaba	Ewe	Healthy lo	Yes	Ulcerative	Lower limb	Yes	No	Yes	No	Positive	1:64	1:32	Yes	Four fold	No	1:64	Primary
11	11-15	Male	23	117	No	Yes	Injection	No		Christain	Yes	Lower Prim	Central	Awutu Seny	Awutu	Akramapa	Breku	Healthy lo	No	None	None	No	No	Yes	Yes	Positive	1:32	1:16	Yes	Four fold	No	1:64	Secondary
10	5-10	Male	26	130	No	No	Injection	No		Christain	Yes	Lower Prim	Greater Ac	Ga South	Obom	Baalagono	Ewe	Healthy lo	No	Ulcerative	Lower limb	Yes	No	Yes	No	Positive	1:32	1:16	Yes	Four fold	No	1:64	Secondary
13	11-15	Male	26	129	No	No	Azithromyc	No		Christain	No	None	Greater Ac	Ga South	Obom	Osofo lant	Ga	Healthy lo	No	Papiloma	Lower limb	No	No	Yes	Yes	Positive	1:64	1:32	Yes	Four fold	No	1:64	Secondary
13	11-15	Male	32	140	No	No	Injection	No		Moslem	Yes	Upper prim	Greater Ac	Ga West	Amasaman	Kojo Ashon	Ga	Healthy lo	No	Papule	Head	No	No	Yes	No	Positive	1:8	1:4	Yes	Four fold	No	1:16	Primary
9	5-10	Male	24	139	No	No	Azithromyc	No		Christain	Yes	Lower Prim	Central	Awutu Seny	Bawjiawse	Ofadaa	Breku	Healthy lo	Yes	Ulcerative	Lower limb	No	No	Yes	No	Positive	1:32	1:16	Yes	Four fold	No	1:64	Secondary
9	5-10	Male	24	117	No	No	Azithromyc	No		Christain	No	None	Greater Ac	Ga South	Obom	Kweku pamf	Ewe	Healthy lo	No	Macule	Lower limb	No	No	Yes	Yes	Positive	1:16	1:8	Yes	Four fold	No	1:16	Primary
12	11-15	Female	35	141	No	No	Azithromyc	No		Christain	Yes	Upper prim	Greater Ac	Ga South	Obom	Paano	Ga	Healthy lo	No	Hyperkerat	Lower limb	Yes	No	Yes	No	Positive	1:32	1:16	Yes	Four fold	No	1:64	Secondary
11	11-15	Female	22	126	No	No	Injection	No		Christain	Yes	Lower Prim	Greater Ac	Ga South	Obom	Paano	Akan	Healthy lo	No	Ulcerative	Lower limb	No	No	Yes	Yes	Positive	1:8	1:4	Yes	Four fold	No	1:16	Primary
8	5-10	Male	25	113	No	No	Injection	No		Christain	Yes	Preschool	Central	Awutu Seny	Awutu	Akramapa	Breku	Healthy lo	No	Ulcerative	Lower limb	No	No	Yes	Yes	Positive	1:8	1:4	Yes	Four fold	No	1:16	Primary
6	5-10	Male	25	126	No	No	Azithromyc	No		Christain	Yes	Preschool	Eastern	WAK	Abankrom	Brekuman	Northner	Healthy lo	No	Ulcerative	Lower limb	No	No	Yes	No	Positive	1:8	1:4	Yes	Four fold	No	1:16	Secondary
14	11-15	Female	27	141	No	No	Injection	No		Christain	Yes	Upper prim	Central	Awutu Seny	Bawjiawse	Bibianiha	Akan	Healthy lo	No	Hyperkerat	Lower limb	No	No	Yes	No	Positive	1:16	1:8	No	Four fold	No	1:16	Secondary
12	11-15	Male	27	135	No	No	Injection	No		Christain	Yes	Upper prim	Greater Ac	Ga South	Obom	Paano	Ga	Healthy lo	No	Papiloma	More than	No	No	Yes	No	Positive	1:16	1:8	Yes	Four fold	No	1:16	Secondary
7	5-10	Male	20	111	No	No	Injection	No		Christain	Yes	Preschool	Central	Awutu Seny	Awutu	Akramapa	Breku	Healthy lo	No	Macule	Lower limb	No	No	Yes	Yes	Positive	1:32	1:16	Yes	Four fold	No	1:64	Primary
6	5-10	Male	35	103	No	Yes	Injection	No		Traditiona	Yes	Preschool	Greater Ac	Ga South	Obom	Boasa	Ewe	Healthy lo	No	None	None	No	No	Yes	Yes	Positive	1:32	1:16	Yes	Four fold	No	1:64	Secondary
12	11-15	Male	26	135	No	No	Injection	No		Christain	Yes	Preschool	Central	Awutu Seny	Bawjiawse	Akramapa	Breku	Healthy lo	No	Hyperkerat	Upper limb	No	No	Yes	Yes	Positive	1:4	1:2	Yes	Four fold	No	1:16	Secondary
9	5-10	Female	30	132	No	No	Injection	No		Moslem	Yes	Lower Prim	Eastern	WAK	Brekumanso	Owuram	Northner	Healthy lo	No	Ulcerative	Lower limb	No	No	Yes	No	Positive	1:4	1:2	Yes	Four fold	No	1:16	Primary
10	5-10	Female	28	133	Yes	No	Injection	No		Christain	Yes	Lower Prim	Central	Awutu Seny	Awutu	Akramapa	Breku	Healthy lo	No	Ulcerative	Lower limb	No	No	Yes	No	Positive	1:8	1:4	Yes	Four fold	No	1:16	Secondary
13	11-15	Female	29	131	No	No	Injection	Yes	Pain at in	Christain	Yes	Lower Prim	Eastern	WAK	Adeiso	Adeiso	Ewe	Healthy lo	No	Papiloma	Face	No	No	Yes	No	Positive	1:8	1:4	Yes	Four fold	No	1:16	Secondary
10	5-10	Male	27	122	No	No	Azithromyc	No		Christain	Yes	Lower Prim	Eastern	WAK	Adeiso	Okurase	Akan	Healthy lo	No	Ulcerative	Lower limb	No	No	Yes	No	Positive	1:16	1:8	Yes	Four fold	No	1:64	Primary
9	5-10	Male	25	124	No	No	Azithromyc	No		Christain	Yes	Lower Prim	Central	Awutu Seny	Bawjiawse	Bibianiha	Akan	Healthy lo	No	Papule	Lower limb	No	No	Yes	No	Positive	1:32	1:16	Yes	Four fold	No	1:64	Secondary
12	11-15	Male	29	133	No	Yes	Azithromyc	No		Christain	No	None	Central	Awutu Seny	Bawjiawse	Penim	Northner	Limbing	Yes	None	None	No	No	Yes	Yes	Positive	1:8	1:4	Yes	Four fold	No	1:16	Secondary
11	11-15	Male	26	134	No	No	Injection	No		Traditiona	No	None	Greater Ac	Ga South	Obom	Aboasa	Ewe	Healthy lo	No	Papiloma	Buttocks	No	No	Yes	Yes	Positive	1:32	1:16	Yes	Four fold	No	1:64	Primary
14	11-15	Male	36	148	No	No	Injection	No		Christain	No	Lower Prim	Greater Ac	Ga South	Obom	Atsomkope	Ewe	Healthy lo	Yes	Papiloma	Lower limb	No	No	Yes	Yes	Positive	1:16	1:8	Yes	Four fold	No	1:16	Primary
12	11-15	Male	28	140	No	No	Injection	No		Christain	Yes	Upper prim	Greater Ac	Ga South	Obom	Paano	Ga	Healthy lo	No	Ulcerative	Lower limb	No	No	Yes	No	Positive	1:16	1:8	Yes	Four fold	No	1:16	Secondary
10	5-10	Female	27	129	No	No	Injection	No		Christain	Yes	Lower Prim	Greater Ac	Ga South	Obom	Paano	Ga	Healthy lo	No	Ulcerative	Lower limb	No	No	Yes	No	Positive	1:32	1:16	Yes	Four fold	No	1:64	Primary
8	5-10	Male	28	129	Yes	No	Azithromyc	No		Traditiona	Yes	Lower Prim	Greater Ac	Ga South	Obom	Adeiga	Ewe	Healthy lo	Yes	Ulcerative	Lower limb	Yes	No	Yes	No	Positive	1:32	1:16	Yes	Four fold	No	1:64	Primary
8	5-10	Male	17	110	No	No	Injection	No		Traditiona	Yes	Preschool	Greater Ac	Ga South	Obom	Paano	Ga	Healthy lo	Yes	Papiloma	Upper limb	No	No	Yes	No	Positive	1:32	1:16	Yes	Four fold	No	1:64	Secondary
14	11-15	Female	38	140	No	No	Azithromyc	No		Christain	Yes	Upper prim	Eastern	WAK	Brekumanso	Afranse	Ewe	Healthy lo	No	Papiloma	Lower limb	No	No	Yes	No	Positive	1:16	1:8	Yes	Four fold	No	1:16	Primary
12	11-15	Female	28	145	Yes	No	Injection	No		Christain	No	None	Central	Awutu Seny	Bawjiawse	Bibianiha	Breku	Healthy lo	No	Sabea Tibi	Lower limb	No	No	Yes	No	Positive	1:64	1:32	Yes	Four fold	No	1:64	Secondary
8	5-10	Male	19	119	No	No	Injection	No		Christain	Yes	Preschool	Eastern	WAK	Mepom	Kodua kota	Ewe	Healthy lo	No	Papiloma	Lower limb	No	No	Yes	Yes	Positive	1:32	1:16	Yes	Four fold	No	1:64	Secondary
9	5-10	Male	40	119	No	Yes	Injection	No		Christain	Yes	Lower Prim	Eastern	WAK	Adeiso	Okurase	Ewe	Healthy lo	No	None	None	No	No	Yes	No	Positive	1:32	1:16	Yes	Four fold	No	1:64	Secondary
8	5-10	Male	18	115	No	No	Injection	No		Traditiona	Yes	Lower Prim	Greater Ac	Ga South	Obom	Aboasa	Ewe	Healthy lo	No	Papiloma	Lower limb	Yes	No	Yes	Yes	Positive	1:8	1:4	Yes	Four fold	No	1:16	Secondary
8	5-10	Male	22	110	No	No	Azithromyc	No		Christain	Yes	Preschool	Greater Ac	Ga South	Obom	Paano	Ga	Healthy lo	No	Ulcerative	Lower limb	No	No	Yes	Yes	Positive	1:4	1:2	Yes	Four fold	No	1:16	Primary
8	5-10	Female	16	112	No	No	Injection	No		Traditiona	Yes	Preschool	Greater Ac	Ga South	Obom	Domfaase	Ga	Healthy lo	No	Macule	Trunk	Yes	No	Yes	Yes	Positive	1:32	1:16	Yes	Four fold	No	1:64	Secondary
10	5-10	Female	30	130	No	Yes	Injection	No		Christain	Yes	Lower Prim	Central	Awutu Seny	Bawjiawse	Bibianiha	Akan	Healthy lo	No	Sabea Tibi	Lower limb	No	No	Yes	No	Positive	1:8	1:4	Yes	Four fold	No	1:16	Primary
11	11-15	Male	38	136	No	No	Azithromyc	No		Christain	Yes	Upper prim	Greater Ac	Ga South	Obom	Atsomkope	Ewe	Healthy lo	Yes	Papiloma	More than	No	No	Yes	Yes	Positive	1:32	1:16	Yes	Four fold	No	1:64	Secondary
11	11-15	Male	31	135	No	No	Injection	No		Christain	Yes	Lower Prim	Greater Ac	Ga South	Obom	Kofi Kwei	Ewe	Healthy lo	No	Ulcerative	Lower limb	No	No	Yes	Yes	Positive	1:32	1:16	Yes	Four fold	No	1:64	Secondary
12	11-15	Male	35	148	No	No	Injection	No		Christain	Yes	Upper prim	Central	Awutu Seny	Bawjiawse	Fianko	Akan	Healthy lo	Yes	Hyperkerat	Lower limb	No	No	Yes	No	Positive	1:16	1:8	Yes	Four fold	No	1:16	Primary
6	5-10	Male	20	112	No	No	Injection	No		Christain	Yes	Preschool	Greater Ac	Ga South	Obom	Plot	Ga	Healthy lo	Yes	Macule	Face	No	No	Yes	Yes	Positive	1:4	1:2	Yes	Four fold	No	1:16	Secondary
10	5-10	Male	25	121	No	No	Azithromyc	No		Moslem	Yes	Lower Prim	Greater Ac	Ga South	Obom	Mariama	Northner	Healthy lo	No	Ulcerative	Face	No	No	Yes	No	Positive	1:16	1:8	Yes	Four fold	No	1:16	Primary
11	11-15	Male	33	130	No	Yes	Azithromyc	No		Christain	Yes	Lower Prim	Central	Awutu Seny	Awutu	Akramapa	Other	Healthy lo	No	None	None	No	No	Yes	No	Positive	1:16	1:8	Yes	Four fold	No	1:16	Secondary
9	5-10	Female	30	137	No	No	Injection	No		Christain	Yes	Lower Prim	Eastern	WAK	Brekumanso	Brekuman	Akan	Healthy lo	No	Papiloma	Lower limb	No	No	Yes	Yes	Positive	1:32	1:16	Yes	Four fold	No	1:64	Secondary
6	5-10	Male	16	109	No	No	Injection	No		Traditiona	Yes	Preschool	Greater Ac	Ga South	Obom	Amuzukope	Ewe	Healthy lo	Yes	Ulcerative	Lower limb	No	No	Yes	Yes	Positive	1:4	1:2	Yes	Four fold	No	1:16	Primary
5	5-10	Female	13	102	No	No	Azithromyc	No		Christain	No	Preschool	Greater Ac	Ga South	Obom	Domfaase	Ga	Healthy lo	No	Papiloma	Neck	Yes	No	Yes	Yes	Positive	1:16	1:4	Yes	Four fold	Yes	1:16	Primary
11	11-15	Male	22	123	No	No	Azithromyc	No		Christain	Yes	Lower Prim	Central	Awutu Seny	Bawjiawse	Otopease	Breku	Healthy lo	Yes	Hyperkerat	Lower limb	No	No	Yes	No	Positive	1:64	1:16	Yes	Four fold	Yes	1:64	Primary
13	11-15	Female	48	162	No	No	Injection	No		Christain	Yes	Upper prim	Greater Ac	Ga South	Obom	Akuteaku	Ga	Healthy lo	Yes	Hyperkerat	Lower limb	No	No	Yes	No	Positive	1:8	1:2	No	Four fold	Yes	1:16	Secondary
10	5-10	Male	40	117	No	No	Azithromyc	No		Christain	Yes	Lower Prim	Eastern	WAK	Asamankese	Owuram	Ga	Healthy lo	No	Macule	Lower limb	No	No	Yes	No	Positive	1:64	1:8	Yes	Four fold	Yes	1:64	Primary
11	11-15	Male	23	128	No	No	Azithromyc	No		Christain	Yes	Lower Prim	Greater Ac	Ga South	Obom	Baalagono	Ewe	Healthy lo	Yes	Ulcerative	Lower limb	No	No	Yes	No	Positive	1:32	1:8	Yes	Four fold	Yes	1:64	Secondary
11	11-15	Male	30	134	No	No	Azithromyc	No		Traditiona	Yes	Lower Prim	Eastern	WAK	Adeiso	Okurase	Ewe	Healthy lo	No	Macule	Lower limb	No	No	Yes	No	Positive	1:128	1:16	Yes	Four fold	Yes	1:16	Primary
8	5-10	Female	17	106	No	No	Azithromyc	No		Traditiona	No	None	Greater Ac	Ga South	Obom	Amuzukope	Ewe	Healthy lo	Yes	Ulcerative	Lower limb	No	No	Yes	Yes	Positive	1:8	1:2	Yes	Four fold	Yes	1:16	Primary
10	5-10	Male	28	131.5	No	No	Azithromyc	No		Traditiona	No	None	Greater Ac	Ga South	Obom	Tentsonaa	Ewe	Healthy lo	No	Macule	Lower limb	Yes	No	Yes	Yes	Positive	1:32	1:4	Yes	Four fold	Yes	1:64	Primary
8	5-10	Male	23	123	No	No	Azithromyc	No		Christain	Yes	Lower Prim	Central	Awutu Seny	Bawjiawse	Otopease	Breku	Healthy lo	No	Macule	More than	No	No	Yes	No	Positive	1:16	1:4	Yes	Four fold	Yes	1:16	Secondary
10	5-10	Male	24	127	No	No	Injection	No		Christain	Yes	Preschool	Greater Ac	Ga South	Obom	Domfaase	Ga	Healthy lo	No	Ulcerative	Lower limb	No	No	Yes	No	Positive	1:32	1:8	Yes	Four fold	Yes	1:16	Secondary
10	5-10	Male	31	140	No	No	Injection	No		Christain	Yes	Upper prim	Greater Ac	Ga South	Obom	Domfaase	Ga	Healthy lo	No	Ulcerative	More than	Yes	No	Yes	No	Positive	1:64	1:16	Yes	Four fold	Yes	1:64	Secondary
13	11-15	Male	39	141	No	No	Injection	No		Moslem	Yes	Upper prim	Greater Ac	Ga South	Obom	Paano	Ga	Healthy lo	Yes	Ulcerative	Lower limb	No	No	Yes	No	Positive	1:16	1:4	Yes	Four fold	Yes	1:16	Primary
8	5-10	Female	24	120	No	No	Azithromyc	No		Christain	Yes	Preschool	Greater Ac	Ga South	Obom	Amuzukope	Akan	Healthy lo	Yes	Papiloma	Upper limb	No	No	Yes	No	Positive	1:32	1:8	Yes	Four fold	Yes	1:64	Primary
9	5-10	Female	22	125	No	No	Azithromyc	No		Moslem	Yes	Lower Prim	Central	Awutu Seny	Bawjiawse	Seseko	Ewe	Healthy lo	No	Papiloma	Lower limb	No	No	Yes	Yes	Positive	1:16	1:4	Yes	Four fold	Yes	1:16	Secondary
10	5-10	Female	25	132	No	No	Injection	No		Christain	Yes	Lower Prim	Eastern	WAK	Brekumanso	Amako	Akan	Healthy lo	No	Papiloma	Lower limb	No	No	Yes	No	Positive	1:64	1:8	Yes	Four fold	Yes	1:64	Primary
8	5-10	Male	23	115	No	No	Azithromyc	No		Christain	Yes	Preschool	Greater Ac	Ga South	Obom	Tsitsiwere	Ewe	Healthy lo	No	Macule	Lower limb	No	No	Yes	Yes	Positive	1:16	1:4	Yes	Four fold	Yes	1:16	Secondary
6	5-10	Male	24	123	No	No	Azithromyc	No		Traditiona	Yes	Preschool	Central	Awutu Seny	Bawjiawse	Brofodeyur	Ewe	Healthy lo	No	Hyperkerat	Lower limb	No	No	Yes	Yes	Positive	1:64	1:16	Yes	Four fold	Yes	1:64	Primary
9	5-10	Male	27	132	No	No	Injection	No		Christain	Yes	Upper prim	Central	Awutu Seny	Awutu	Akramapa	Akan	Healthy lo	No	Ulcerative	Lower limb	No	No	Yes	No	Positive	1:16	1:4	Yes	Four fold	Yes	1:16	Primary
15	11-15	Male	42	160	No	No	Injection	No		Traditiona	Yes	Upper prim	Greater Ac	Ga South	Obom	Amuzukope	Ewe	Healthy lo	Yes	Papule	Lower limb	No	No	Yes	Yes	Positive	1:32	1:8	Yes	Four fold	Yes	1:64	Secondary
12	11-15	Female	39	148	No	No	Injection	Yes	Pain at in	Christain	Yes	Upper prim	Central	Awutu Seny	Awutu	Akramapa	Breku	Healthy lo	No	None	None	No	No	Yes	No	Positive	1:32	1:4	Yes	Four fold	Yes	1:64	Secondary
10	5-10	Male	21	136	No	No	Azithromyc	No		Moslem	Yes	Upper prim	Central	Awutu Seny	Bawjiawse	Fianko	Northner	Healthy lo	No	Papule	Trunk	No	No	Yes	No	Positive	1:8	1:2	Yes	Four fold	Yes	1:16	Secondary
7	5-10	Male	19	117	No	No	Injection	No		Christain	No	None	Central	Awutu Seny	Bawjiawse	Brofodeyur	Akan	Healthy lo	No	Papule	Upper limb	No	No	Yes	Yes	Positive	1:64	1:16	Yes	Four fold	Yes	1:64	Primary
5	5-10	Female	15	95	No	Yes	Azithromyc	No		Christain	Yes	Preschool	Central	Awutu Seny	Bawjiawse	Akramapa	Breku	Healthy lo	Yes	None	None	No	No	Yes	Yes	Positive	1:8	1:2	Yes	Four fold	Yes	1:16	Secondary
10	5-10	Female	20	120	No	No	Azithromyc	No		Christain	Yes	Lower Prim	Central	Awutu Seny	Awutu	Akramapa	Breku	Healthy lo	No	Ulcerative	Lower limb	No	No	Yes	Yes	Positive	1:64	1:16	Yes	Four fold	Yes	1:64	Primary
2	Below 5	Male	10	90	No	No	Azithromyc	No		Christain	No	None	Greater Ac	Ga South	Obom	Amuzukope	Ewe	Healthy lo	Yes	Papiloma	Face	No	No	Yes	Yes	Positive	1:64	1:8	Yes	Increase in titre	Yes	1:64	Primary
10	5-10	Male	28	118	No	No	Injection	No		Christain	Yes	Lower Prim	Central	Awutu Seny	Bawjiawse	Ayensuako	Akan	Healthy lo	No	Ulcerative	Lower limb	No	No	Yes	No	Positive	1:32	1:4	Yes	Increase in titre	Yes	1:64	Primary
2	Below 5	Female	9	74	No	No	Azithromyc	No		Traditiona	No	None	Central	Awutu Seny	Bawjiawse	Brofodeyur	Akan	Chronic	No	Papiloma	Lower limb	No	No	Yes	Yes	Positive	1:16	1:2	Yes	Increase in titre	Yes	1:16	Primary
11	11-15	Male	30	141	No	No	Injection	No		Christain	Yes	Lower Prim	Central	Awutu Seny	Bawjiawse	Fianko	Ewe	Healthy lo	No	Ulcerative	Lower limb	No	No	Yes	No	Positive	1:32	1:8	Yes	Increase in titre	Yes	1:64	Secondary
10	5-10	Female	25	137	No	No	Injection	No		Christain	Yes	Lower Prim	Greater Ac	Ga South	Obom	Osofo lant	Ga	Healthy lo	No	Ulcerative	Lower limb	Yes	No	Yes	Yes	Positive	1:32	1:8	Yes	Increase in titre	Yes	1:16	Secondary
4	Below 5	Male	12	97	No	No	Injection	No		Moslem	No	None	Central	Awutu Seny	Bawjiawse	Seseko	Ewe	Healthy lo	No	Ulcerative	Lower limb	No	No	Yes	Yes	Positive	1:16	1:2	Yes	Increase in titre	Yes	1:16	Primary
9	5-10	Female	52	130	No	No	Azithromyc	No		Christain	Yes	Lower Prim	Eastern	WAK	Asamankese	Brekuman	Ewe	Healthy lo	No	Ulcerative	Lower limb	No	No	Yes	No	Positive	1:8	1:2	Yes	Increase in titre	Yes	1:16	Primary
9	5-10	Male	21	120	No	No	Azithromyc	No		Traditiona	Yes	Lower Prim	Greater Ac	Ga South	Obom	Atsomkope	Ewe	Healthy lo	No	Ulcerative	Lower limb	Yes	No	Yes	Yes	Positive	1:32	1:8	Yes	Increase in titre	Yes	1:64	Primary
9	5-10	Male	23	115	No	No	Injection	No		Christain	Yes	Preschool	Central	Ga South	Obom	Amuzukope	Ga	Healthy lo	Yes	Macule	Head	No	No	Yes	No	Positive	1:16	1:4	No	Increase in titre	Yes	1:16	Primary
8	5-10	Male	20	116	No	No	Azithromyc	No		Christain	No	None	Greater Ac	Ga South	Obom	Amuzukope	Ewe	Healthy lo	No	Papiloma	Upper limb	No	No	Yes	Yes	Positive	1:16	1:4	Yes	Increase in titre	Yes	1:16	Secondary
4	Below 5	Female	15	89	No	No	Injection	No		Christain	No	None	Eastern	WAK	Brekumanso	Brekuman	Akan	Healthy lo	Yes	Papiloma	Lower limb	No	No	Yes	Yes	Positive	1:64	1:8	Yes	Increase in titre	Yes	1:64	Secondary
12	11-15	Female	40	144	No	No	Injection	Yes	Pain at in	Christain	Yes	Upper prim	Central	Awutu Seny	Awutu	Akramapa	Breku	Healthy lo	No	Ulcerative	Head	No	No	Yes	Yes	Positive	1:16	1:4	Yes	Increase in titre	Yes	1:16	Primary
13	11-15	Male	23	136	No	No	Injection	No		Christain	Yes	Upper prim	Eastern	WAK	Adeiso	Adeiso	Ga	Healthy lo	No	Ulcerative	Lower limb	No	No	Yes	No	Positive	1:32	1:8	Yes	Increase in titre	Yes	1:64	Secondary
12	11-15	Male	28	140	No	No	Injection	No		Christain	Yes	Upper prim	Greater Ac	Ga South	Obom	Paano	Ga	Healthy lo	No	Ulcerative	Lower limb	No	No	Yes	No	Positive	1:16	1:4	Yes	Increase in titre	Yes	1:16	Secondary
15	11-15	Female	39	150	No	No	Azithromyc	No		Christain	Yes	JHS	Greater Ac	Ga South	Obom	Kofi Kwei	Ewe	Healthy lo	No	Macule	Lower limb	No	No	Yes	No	Positive	1:16	1:2	Yes	Increase in titre	Yes	1:16	Secondary
14	11-15	Male	36	157	No	No	Injection	No		Christain	Yes	Lower Prim	Central	Awutu Seny	Bawjiawse	Fianko	Ewe	Healthy lo	No	Papule	Lower limb	No	No	Yes	No	Positive	1:32	1:8	Yes	Increase in titre	Yes	1:64	Primary
14	11-15	Male	40	150	No	No	Injection	No		Christain	Yes	Upper prim	Greater Ac	Ga South	Obom	Paano	Ga	Healthy lo	No	Ulcerative	Lower limb	No	No	Yes	No	Positive	1:32	1:8	Yes	Zero to two fold	Yes	1:64	Secondary
7	5-10	Male	16	108	No	No	Azithromyc	No		Christain	No	None	Greater Ac	Ga South	Obom	Osofo lant	Ga	Healthy lo	Yes	Papiloma	Face	No	No	Yes	Yes	Positive	1:32	1:8	Yes	Zero to two fold	Yes	1:64	Secondary
11	11-15	Male	34	136	No	No	Injection	No		Christain	Yes	Lower Prim	Eastern	WAK	Brekumanso	Brekuman	Akan	Healthy lo	No	Ulcerative	Upper limb	No	No	Yes	No	Positive	1:8	1:2	Yes	Zero to two fold	Yes	1:16	Primary
14	11-15	Male	40	150	No	Yes	Azithromyc	No		Christain	Yes	Upper prim	Eastern	WAK	Asamankese	Kantayansu	Akan	Healthy lo	No	Sabea Tibi	Lower limb	No	No	Yes	No	Positive	1:8	1:2	Yes	Zero to two fold	Yes	1:16	Secondary
7	5-10	Male	20	117	No	No	Injection	No		Christain	Yes	Lower Prim	Central	Awutu Seny	Bawjiawse	Otopease	Breku	Healthy lo	No	Ulcerative	Lower limb	No	No	Yes	Yes	Positive	1:64	1:16	Yes	Zero to two fold	Yes	1:64	Primary
11	11-15	Male	22	128	No	No	Azithromyc	No		Christain	Yes	Lower Prim	Central	Awutu Seny	Bawjiawse	Bibianiha	Akan	Healthy lo	No	Hyperkerat	Lower limb	No	No	Yes	No	Positive	1:32	1:4	Yes	Zero to two fold	Yes	1:64	Primary
9	5-10	Female	23	121	No	No	Azithromyc	No		Christain	Yes	Lower Prim	Greater Ac	Ga South	Obom	Alafia	Ga	Healthy lo	Yes	Papiloma	Lower limb	No	No	Yes	Yes	Positive	1:64	1:16	Yes	Zero to two fold	Yes	1:64	Secondary
1	Below 5	Male	10	98	No	No	Azithromyc	No		Christain	No	None	Central	Awutu Seny	Bawjiawse	Otopease	Breku	Healthy lo	No	Papiloma	Head	No	No	Yes	Yes	Positive	1:8	1:2	Yes	Zero to two fold	Yes	1:16	Primary
7	5-10	Female	19	116	No	No	Azithromyc	No		Christain	Yes	Preschool	Central	Awutu Seny	Bawjiawse	Akamase	Akan	Healthy lo	No	Papiloma	Upper limb	No	No	Yes	Yes	Positive	1:16	1:2	Yes	Zero to two fold	Yes	1:16	Primary
7	5-10	Male	18	106	No	No	Azithromyc	No		Traditiona	Yes	Lower Prim	Central	Awutu Seny	Awutu	Akramapa	Breku	Healthy lo	No	Ulcerative	Lower limb	No	No	Yes	No	Positive	1:32	1:8	Yes	Zero to two fold	Yes	1:64	Primary
8	5-10	Male	21	122	No	No	Injection	No		Moslem	Yes	Lower Prim	Central	Awutu Seny	Bawjiawse	Otopease	Akan	Healthy lo	No	Ulcerative	Lower limb	Yes	No	Yes	No	Positive	1:32	1:8	Yes	Zero to two fold	Yes	1:64	Secondary
15	11-15	Female	53	158	No	No	Injection	No		Christain	Yes	Upper prim	Greater Ac	Ga South	Obom	Paano	Ga	Healthy lo	No	Hyperkerat	Lower limb	No	No	Yes	No	Positive	1:32	1:8	Yes	Zero to two fold	Yes	1:64	Secondary
13	11-15	Male	26	120	No	No	Azithromyc	No		Christain	Yes	Preschool	Greater Ac	Ga South	Obom	Kweku pamf	Ga	Healthy lo	Yes	Macule	Lower limb	Yes	No	Yes	No	Positive	1:32	1:8	Yes	Zero to two fold	Yes	1:64	Secondary
14	11-15	Male	38	146	Yes	No	Azithromyc	No		Christain	Yes	Upper prim	Greater Ac	Ga South	Obom	Alafia	Ewe	Healthy lo	No	Macule	More than	Yes	No	Yes	No	Positive	1:16	1:8	Yes	Zero to two fold	Yes	1:16	Secondary
11	11-15	Male	30	142	No	No	Injection	No		Christain	Yes	Lower Prim	Greater Ac	Ga South	Obom	Domfaase	Ga	Healthy lo	No	Papiloma	Head	No	No	Yes	Yes	Positive	1:64	1:8	Yes	Zero to two fold	Yes	1:64	Secondary
8	5-10	Male	22	113	No	No	Injection	No		Christain	Yes	Lower Prim	Greater Ac	Ga South	Obom	Alafia	Ewe	Healthy lo	Yes	Papiloma	Lower limb	No	No	Yes	Yes	Positive	1:64	1:16	Yes	Zero to two fold	Yes	1:64	Secondary
8	5-10	Female	20	127	No	No	Injection	No		Christain	Yes	Lower Prim	Eastern	WAK	Adeiso	Adeiso	Ewe	Healthy lo	No	Ulcerative	Lower limb	No	No	Moved	No	Positive	1:8		Yes	Zero to two fold	Yes	1:16	Primary
14	11-15	Female	40	152	No	No	Injection	No		Moslem	Yes	Upper prim	Central	Awutu Seny	Bawjiawse	Fianko	Northner	Chronic	Yes	Papiloma	Face	No	No	Yes	No	Positive	1:16	1:2	Yes	Zero to two fold	Yes	1:16	Secondary
5	5-10	Male	12	97	No	No	Azithromyc	No		Traditiona	Yes	Lower Prim	Greater Ac	Ga South	Obom	Domfaase	Ewe	Healthy lo	Yes	Ulcerative	Lower limb	Yes	No	Yes	No	Positive	1:32	1:8	Yes	Zero to two fold	Yes	1:64	Secondary
13	11-15	Female	80	148	No	No	Injection	No		Christain	Yes	Upper prim	Eastern	WAK	Asamankese	Asuokwa	Akan	Healthy lo	No	Ulcerative	More than	No	No	Yes	No	Positive	1:32	1:8	Yes	Zero to two fold	Yes	1:64	Secondary
12	11-15	Male	30	137	No	No	Injection	No		Traditiona	Yes	Lower Prim	Central	Awutu Seny	Bawjiawse	Ayensuako	Ewe	Healthy lo	No	Ulcerative	Lower limb	No	No	Yes	No	Positive	1:32	1:8	Yes	Zero to two fold	Yes	1:64	Secondary
10	5-10	Male	28	136	No	No	Azithromyc	No		Traditiona	No	None	Greater Ac	Ga South	Obom	Adeiga	Ewe	Healthy lo	No	Ulcerative	Neck	Yes	No	Yes	No	Positive	1:64	1:8	Yes	Zero to two fold	Yes	1:64	Secondary
10	5-10	Female	18	118	No	No	Azithromyc	No		Christain	Yes	Upper prim	Central	Awutu Seny	Bawjiawse	Ayensuako	Breku	Healthy lo	No	Ulcerative	Lower limb	No	No	Yes	No	Positive	1:32	1:8	Yes	Zero to two fold	Yes	1:64	Secondary
14	11-15	Male	44	144	No	No	Azithromyc	No		Christain	Yes	Lower Prim	Central	Awutu Seny	Awutu	Akramapa	Breku	Healthy lo	No	Ulcerative	Lower limb	No	No	Yes	Yes	Positive	1:32	1:8	Yes	Zero to two fold	Yes	1:64	Primary
10	5-10	Male	30	133	No	No	Injection	No		Christain	No	None	Greater Ac	Ga South	Obom	Amuzukope	Ewe	Healthy lo	Yes	Ulcerative	Lower limb	No	No	Yes	Yes	Positive	1:64	1:16	Yes	Zero to two fold	Yes	1:64	Secondary
10	5-10	Female	21	121	No	No	Azithromyc	No		Christain	No	None	Central	Awutu Seny	Bawjiawse	Akamase	Akan	Healthy lo	No	Papiloma	Lower limb	No	No	Yes	Yes	Positive	1:64	1:8	Yes	Zero to two fold	Yes	1:64	Secondary
10	5-10	Male	26	127	No	No	Injection	No		Christain	Yes	Preschool	Greater Ac	Ga South	Obom	Atsomkope	Ewe	Healthy lo	No	Papiloma	Head	No	No	Yes	Yes	Positive	1:64	1:16	Yes	Zero to two fold	Yes	1:64	Primary
10	5-10	Female	42	129	No	No	Azithromyc	No		Christain	Yes	Lower Prim	Eastern	WAK	Asamankese	Asuokwa	Akan	Healthy lo	No	Ulcerative	Lower limb	No	No	Yes	No	Positive	1:16	1:2	Yes	Zero to two fold	Yes	1:16	Primary
10	5-10	Male	19	106	No	No	Injection	No		Traditiona	No	None	Central	Awutu Seny	Bawjiawse	Brofodeyur	Ewe	Healthy lo	No	Ulcerative	Trunk	No	No	Yes	Yes	Positive	1:32	1:8	Yes	Zero to two fold	Yes	1:64	Secondary
6	5-10	Female	12	102	No	No	Azithromyc	No		Moslem	No	None	Eastern	WAK	Brekumanso	Brekuman	Akan	Healthy lo	No	Papiloma	Upper limb	No	No	Yes	Yes	Positive	1:8	1:2	Yes	Zero to two fold	Yes	1:16	Primary
12	11-15	Female	47	136	No	No	Injection	No		Christain	Yes	Upper prim	Central	Awutu Seny	Awutu	Akramapa	Other	Healthy lo	No	Ulcerative	Face	No	No	Yes	Yes	Positive	1:32	1:8	Yes	Zero to two fold	Yes	1:64	Primary
8	5-10	Male	20	120	No	No	Azithromyc	No		Christain	Yes	Lower Prim	Central	Awutu Seny	Bawjiawse	Akamase	Akan	Healthy lo	No	Papiloma	Lower limb	No	No	Yes	No	Positive	1:16	1:4	Yes	Zero to two fold	Yes	1:16	Primary
7	5-10	Male	21	114	No	No	Azithromyc	No		Christain	Yes	Preschool	Greater Ac	Ga South	Obom	Kofi Kwei	Ga	Limbing	No	Papiloma	Upper limb	No	No	Moved	Yes	Positive	1:16	1:8	Yes	Zero to two fold	Yes	1:16	Secondary
5	5-10	Male	12	93	No	No	Injection	No		Christain	No	None	Central	Awutu Seny	Bawjiawse	Brofodeyur	Ewe	Healthy lo	No	Papiloma	Lower limb	No	No	Yes	Yes	Positive	1:32	1:8	Yes	Zero to two fold	Yes	1:64	Primary
10	5-10	Female	26	121	No	No	Injection	No		Christain	Yes	Lower Prim	Central	Awutu Seny	Bawjiawse	Ayensuako	Breku	Healthy lo	Yes	Ulcerative	Lower limb	No	No	Yes	Yes	Positive	1:32	1:4	Yes	Zero to two fold	Yes	1:64	Primary
8	5-10	Male	25	129	No	No	Azithromyc	No		Traditiona	Yes	Preschool	Greater Ac	Ga South	Obom	Amuzukope	Ewe	Healthy lo	Yes	Ulcerative	Lower limb	Yes	No	Yes	No	Positive	1:8	1:2	Yes	Zero to two fold	Yes	1:16	Secondary
5	5-10	Female	11	93	No	No	Injection	No		Christain	No	None	Central	Awutu Seny	Bawjiawse	Akamase	Akan	Healthy lo	No	Ulcerative	Lower limb	No	No	Yes	Yes	Positive	1:8	1:2	Yes	Zero to two fold	Yes	1:16	Primary
6	5-10	Female	20	110	No	No	Injection	No		Christain	Yes	Preschool	Greater Ac	Ga South	Obom	Amuzukope	Ewe	Healthy lo	Yes	Ulcerative	Lower limb	Yes	No	Yes	Yes	Positive	1:64	1:16	Yes	Zero to two fold	Yes	1:64	Secondary
13	11-15	Male	32	144	No	No	Injection	No		Moslem	Yes	Lower Prim	Central	Awutu Seny	Bawjiawse	Otopease	Breku	Healthy lo	Yes	Papiloma	Trunk	Yes	No	Yes	No	Positive	1:32	1:8	Yes	Zero to two fold	Yes	1:64	Secondary
13	11-15	Male	28	127	No	No	Azithromyc	No		Traditiona	Yes	Lower Prim	Greater Ac	Ga South	Obom	Agbodzi	Ewe	Healthy lo	Yes	Ulcerative	Lower limb	No	No	Yes	No	Positive	1:32	1:4	Yes	Zero to two fold	Yes	1:64	Primary
14	11-15	Male	48	160	No	No	Injection	No		Christain	Yes	Upper prim	Greater Ac	Ga South	Obom	Kweku pamf	Ga	Healthy lo	No	Ulcerative	Lower limb	No	No	Yes	No	Positive	1:32	1:8	Yes	Zero to two fold	Yes	1:64	Secondary
9	5-10	Male	24	119	No	No	Azithromyc	No		Christain	Yes	Lower Prim	Eastern	WAK	Mepom	Krobo nkwa	Ewe	Healthy lo	Yes	Papiloma	Lower limb	No	No	Yes	Yes	Positive	1:32	1:8	Yes	Zero to two fold	Yes	1:64	Secondary
6	5-10	Male	17	108	No	No	Injection	No		Christain	Yes	Preschool	Greater Ac	Ga South	Obom	Osofo lant	Akan	Healthy lo	No	Papiloma	Lower limb	No	No	Yes	No	Positive	1:16	1:4	Yes	Zero to two fold	Yes	1:16	Secondary
7	5-10	Female	17	102	No	No	Azithromyc	No		Christain	Yes	Lower Prim	Central	Awutu Seny	Bawjiawse	Ayensuako	Akan	Healthy lo	Yes	Papiloma	Trunk	No	No	Yes	Yes	Positive	1:16	1:4	Yes	Zero to two fold	Yes	1:16	Secondary
11	11-15	Male	22	128	No	No	Injection	No		Christain	Yes	Lower Prim	Eastern	WAK	Brekumanso	Brekuman	Ewe	Healthy lo	Yes	Papiloma	Buttocks	No	No	Yes	No	Positive	1:64	1:16	Yes	Zero to two fold	Yes	1:64	Primary
11	11-15	Female	20	131	No	No	Injection	No		Christain	Yes	Lower Prim	Eastern	WAK	Asamankese	Kantayansu	Ewe	Healthy lo	No	Maculopapu	Lower limb	No	No	Yes	Yes	Positive	1:64	1:8	Yes	Zero to two fold	Yes	1:64	Primary
10	5-10	Male	29	135	No	No	Injection	No		Christain	Yes	Lower Prim	Eastern	WAK	Brekumanso	Amako	Akan	Healthy lo	Yes	Ulcerative	Lower limb	No	No	Yes	No	Positive	1:8	1:2	Yes	Zero to two fold	Yes	1:16	Primary
9	5-10	Female	21	123	No	No	Azithromyc	No		Christain	Yes	Lower Prim	Greater Ac	Ga South	Obom	Amuzukope	Ewe	Healthy lo	Yes	Ulcerative	Lower limb	No	No	Yes	Yes	Positive	1:32	1:4	Yes	Zero to two fold	Yes	1:64	Primary
2	Below 5	Male	12	84	No	No	Injection	No		Christain	No	None	Central	Awutu Seny	Awutu	Akramapa	Breku	Healthy lo	No	Papiloma	Lower limb	No	No	Yes	No	Positive	1:32	1:8	Yes	Zero to two fold	Yes	1:64	Primary
15	11-15	Male	32	100	No	No	Azithromyc	No		Moslem	Yes	Upper prim	Central	Awutu Seny	Bawjiawse	Seseko	Ewe	Healthy lo	No	Maculopapu	Lower limb	No	No	Yes	Yes	Positive	1:64	1:8	Yes	Zero to two fold	Yes	1:64	Secondary
7	5-10	Male	22	122	No	No	Injection	No		Christain	Yes	Lower Prim	Greater Ac	Ga South	Obom	Paano	Ga	Healthy lo	Yes	Macule	Trunk	Yes	No	Yes	No	Positive	1:32	1:4	Yes	Zero to two fold	Yes	1:64	Secondary
10	5-10	Female	20	120	No	No	Azithromyc	No		Christain	Yes	Lower Prim	Eastern	WAK	Brekumanso	Owuram	Ga	Healthy lo	No	Ulcerative	Lower limb	No	No	Yes	No	Positive	1:8	1:02	Yes	Zero to two fold	Yes	1:16	Primary
12	11-15	Male	32	132	No	No	Azithromyc	No		Traditiona	Yes	Upper prim	Greater Ac	Ga South	Obom	Amuzukope	Ewe	Healthy lo	Yes	Ulcerative	Lower limb	Yes	No	Yes	Yes	Positive	1:32	1:8	Yes	Zero to two fold	Yes	1:64	Primary
12	11-15	Female	71	139	No	Yes	Azithromyc	No		Traditiona	Yes	Lower Prim	Greater Ac	Ga South	Obom	Aboasa	Ewe	Healthy lo	No	Ulcerative	Lower limb	No	No	Yes	Yes	Positive	1:32	1:8	Yes	Zero to two fold	Yes	1:64	Primary
10	5-10	Female	65	132	No	No	Azithromyc	Yes	Stomach pa	Christain	Yes	Lower Prim	Eastern	WAK	Asamankese	Asuokwa	Akan	Healthy lo	No	Maculopapu	Lower limb	No	No	Yes	No	Positive	1:32	1:4	Yes	Zero to two fold	Yes	1:64	Secondary
11	11-15	Male	56	129	No	No	Azithromyc	No		Christain	Yes	Upper prim	Eastern	WAK	Adeiso	Okurase	Ewe	Healthy lo	No	Maculopapu	Upper limb	No	No	Yes	Yes	Positive	1:16	1:4	Yes	Zero to two fold	Yes	1:16	Primary
15	11-15	Male	33	146	No	No	Injection	No		Moslem	Yes	Upper prim	Central	Awutu Seny	Bawjiawse	Seseko	Ewe	Healthy lo	No	Papiloma	Lower limb	No	No	Yes	Yes	Positive	1:64	1:8	Yes	Zero to two fold	Yes	1:64	Secondary
9	5-10	Female	25	130	No	No	Injection	No		Christain	Yes	Lower Prim	Central	Awutu Seny	Bawjiawse	Otopease	Breku	Healthy lo	No	Hyperkerat	Lower limb	No	No	Yes	Yes	Positive	1:16	1:2	Yes	Zero to two fold	Yes	1:16	Secondary
10	5-10	Male	30	134	No	No	Injection	No		Christain	Yes	Lower Prim	Central	Awutu Seny	Bawjiawse	Bibianiha	Akan	Healthy lo	No	Ulcerative	Upper limb	No	No	Yes	No	Positive	1:64	1:8	Yes	Zero to two fold	Yes	1:64	Primary
10	5-10	Female	44	117	No	Yes	Injection	No		Christain	Yes	Lower Prim	Eastern	WAK	Adeiso	Okurase	Akan	Healthy lo	Yes	Papiloma	Lower limb	No	No	Yes	No	Positive	1:32	1:2	Yes	Zero to two fold	Yes	1:64	Primary
9	5-10	Male	25	128	No	No	Injection	No		Christain	Yes	Lower Prim	Greater Ac	Ga South	Obom	Paano	Ga	Healthy lo	No	Papiloma	Lower limb	No	No	Yes	No	Positive	1:64	1:4	Yes	Zero to two fold	Yes	1:64	Secondary
12	11-15	Male	32	150	No	No	Azithromyc	No		Christain	Yes	Upper prim	Central	Awutu Seny	Bawjiawse	Penim	Breku	Healthy lo	Yes	Ulcerative	Lower limb	Yes	Yes	Yes	No	Positive	1:32	1:8	Yes	Zero to two fold	Yes	1:64	Primary
5	5-10	Female	14	95	No	No	Azithromyc	No		Christain	No	None	Central	Awutu Seny	Bawjiawse	Akamase	Akan	Healthy lo	No	Ulcerative	Lower limb	No	No	Yes	Yes	Positive	1:64	1:8	Yes	Zero to two fold	Yes	1:64	Primary
14	11-15	Female	48	157	No	No	Azithromyc	Yes	Diaarhoea	Traditiona	Yes	Upper prim	Eastern	WAK	Adeiso	Adeiso	Ewe	Healthy lo	No	Ulcerative	Lower limb	No	No	Yes	No	Positive	1:16	1:4	Yes	Zero to two fold	Yes	1:16	Secondary
2	Below 5	Male	12	28	No	No	Azithromyc	No		Christain	No	None	Central	Awutu Seny	Bawjiawse	Bibianiha	Breku	Healthy lo	No	Papiloma	Lower limb	No	No	Yes	Yes	Positive	1:32	1:8	Yes	Zero to two fold	Yes	1:64	Primary
12	11-15	Female	39	148	No	No	Azithromyc	No		Traditiona	Yes	Lower Prim	Greater Ac	Ga South	Obom	Agbodzi	Ewe	Healthy lo	Yes	Ulcerative	Lower limb	No	No	Yes	Yes	Positive	1:32	1:8	Yes	Zero to two fold	Yes	1:64	Primary
11	11-15	Male	37	138	No	No	Azithromyc	No		Christain	Yes	Lower Prim	Greater Ac	Ga South	Obom	Tentsonaa	Ewe	Healthy lo	Yes	Macule	Lower limb	No	No	Yes	Yes	Positive	1:32	1:4	Yes	Zero to two fold	Yes	1:64	Secondary
10	5-10	Male	47	130	No	No	Azithromyc	No		Christain	Yes	Lower Prim	Eastern	WAK	Brekumanso	Ayigbe tow	Akan	Healthy lo	No	Ulcerative	Lower limb	No	No	Yes	No	Positive	1:8	1:2	Yes	Zero to two fold	Yes	1:16	Primary
12	11-15	Male	26	125	No	No	Azithromyc	No		Traditiona	Yes	Lower Prim	Greater Ac	Ga South	Obom	Atsomkope	Ewe	Healthy lo	No	Papiloma	Lower limb	No	No	Yes	Yes	Positive	1:32	1:8	Yes	Zero to two fold	Yes	1:64	Primary
9	5-10	Female	24	133	No	No	Azithromyc	No		Christain	Yes	Lower Prim	Central	Awutu Seny	Bawjiawse	Ayensuako	Breku	Healthy lo	Yes	Ulcerative	Lower limb	No	No	Yes	No	Positive	1:64	1:8	Yes	Zero to two fold	Yes	1:64	Primary
9	5-10	Male	19	111	No	No	Azithromyc	No		Traditiona	Yes	Preschool	Greater Ac	Ga South	Obom	Amuzukope	Ewe	Healthy lo	Yes	Ulcerative	More than	Yes	No	Yes	No	Positive	1:32	1:4	No	Zero to two fold	Yes	1:64	Secondary
6	5-10	Female	11	99	No	No	Azithromyc	No		Christain	No	None	Greater Ac	Ga South	Obom	Brodekope	Ewe	Chronic	No	Papiloma	Head	No	No	Yes	Yes	Positive	1:64	1:8	Yes	Zero to two fold	Yes	1:64	Primary
6	5-10	Male	19	116	No	No	Azithromyc	No		Traditiona	Yes	Preschool	Greater Ac	Ga South	Obom	Kweku pamf	Ewe	Healthy lo	Yes	Maculopapu	Lower limb	No	No	Yes	Yes	Positive	1:32	1:8	Yes	Zero to two fold	Yes	1:64	Secondary
6	5-10	Male	15		No	No	Azithromyc	No		Christain	Yes	Preschool	Greater Ac	Ga South	Obom	Aboasa	Ewe	Healthy lo	No	Papiloma	Buttocks	No	No	Yes	Yes	Positive	1:32	1:8	Yes	Zero to two fold	Yes	1:64	Secondary
8	5-10	Female	45	126	No	No	Injection	No		Christain	Yes	Upper prim	Eastern	WAK	Osenase	Asuokwa	Akan	Healthy lo	No	Hyperkerat	Lower limb	No	No	Yes	No	Positive	1:32	1:8	Yes	Zero to two fold	Yes	1:64	Secondary
10	5-10	Male	24	116	No	No	Azithromyc	No		Traditiona	No	None	Central	Awutu Seny	Bawjiawse	Brofodeyur	Ewe	Healthy lo	No	Papiloma	Trunk	No	No	Yes	Yes	Positive	1:64	1:16	Yes	Zero to two fold	Yes	1:64	Primary
8	5-10	Female	19	110	No	No	Azithromyc	No		Christain	Yes	Lower Prim	Central	Awutu Seny	Bawjiawse	Otopease	Breku	Healthy lo	No	Papiloma	Face	No	No	Yes	No	Positive	1:32	1:8	Yes	Zero to two fold	Yes	1:64	Secondary
6	5-10	Male	19	108	No	No	Injection	No		Christain	No	None	Central	Awutu Seny	Awutu	Akramapa	Breku	Healthy lo	No	Ulcerative	Lower limb	No	No	Yes	Yes	Positive	1:32	1:4	Yes	Zero to two fold	Yes	1:64	Primary
13	11-15	Male	35	145	No	No	Injection	No		Moslem	Yes	Upper prim	Central	Awutu Seny	Bawjiawse	Otopease	Breku	Healthy lo	Yes	Papule	Lower limb	No	No	Yes	No	Positive	1:16	1:4	Yes	Zero to two fold	Yes	1:16	Primary
13	11-15	Female	58	139	No	No	Azithromyc	No		Christain	Yes	Upper prim	Eastern	WAK	Adeiso	Okurase	Akan	Healthy lo	No	Ulcerative	Lower limb	No	No	Yes	No	Positive	1:16	1:2	Yes	Zero to two fold	Yes	1:16	Primary
11	11-15	Male	25	131	No	No	Azithromyc	No		Traditiona	Yes	Lower Prim	Eastern	WAK	Asamankese	Asuokwa	Akan	Healthy lo	No	Papiloma	Upper limb	No	No	Yes	No	Positive	1:32	1:8	Yes	Zero to two fold	Yes	1:64	Primary
13	11-15	Male	46	162	No	No	Azithromyc	No		Traditiona	Yes	Lower Prim	Central	Awutu Seny	Bawjiawse	Brofodeyur	Ewe	Healthy lo	No	Maculopapu	Lower limb	No	No	Yes	Yes	Positive	1:32	1:8	Yes	Zero to two fold	Yes	1:64	Secondary
7	5-10	Male	22	106	No	No	Injection	No		Christain	Yes	Lower Prim	Greater Ac	Ga South	Obom	Aboasa	Ewe	Healthy lo	No	Papiloma	More than	No	No	Yes	Yes	Positive	1:32	1:4	Yes	Zero to two fold	Yes	1:64	Secondary
4	Below 5	Male	12	91	Yes	No	Azithromyc	No		Christain	No	None	Central	Awutu Seny	Bawjiawse	Akramapa	Akan	Healthy lo	No	Ulcerative	Lower limb	No	No	Yes	No	Positive	1:32	1:4	Yes	Zero to two fold	Yes	1:64	Primary
7	5-10	Female	21	117	No	No	Injection	No		Christain	Yes	Preschool	Greater Ac	Ga South	Obom	Alafia	Ewe	Healthy lo	No	Papiloma	Lower limb	No	No	Yes	Yes	Positive	1:64	1:16	Yes	Zero to two fold	Yes	1:64	Secondary
12	11-15	Male	24	134	No	No	Injection	No		Christain	Yes	Lower Prim	Greater Ac	Ga South	Obom	Paano	Ga	Healthy lo	Yes	Hyperkerat	Lower limb	No	No	Yes	No	Positive	1:32	1:8	Yes	Zero to two fold	Yes	1:64	Primary
5	5-10	Female	18	117	No	No	Injection	No		Christain	Yes	Lower Prim	Eastern	WAK	Mepom	Osukpe	Ewe	Healthy lo	No	Papiloma	Lower limb	Yes	No	Yes	No	Positive	1:8	1:2	Yes	Zero to two fold	Yes	1:16	Primary
11	11-15	Male	25	131	No	No	Azithromyc	No		Christain	Yes	Lower Prim	Greater Ac	Ga South	Obom	Weleson	Ewe	Healthy lo	Yes	Ulcerative	Lower limb	No	No	Yes	No	Positive	1:32	1:4	Yes	Zero to two fold	Yes	1:64	Secondary
4	Below 5	Female	16	112	No	No	Injection	No		Christain	No	None	Central	Awutu Seny	Bawjiawse	Brofodeyur	Breku	Healthy lo	No	Papiloma	Lower limb	No	No	Yes	Yes	Positive	1:32	1:4	Yes	Zero to two fold	Yes	1:64	Primary
11	11-15	Male	26	128	No	No	Azithromyc	No		Christain	Yes	Lower Prim	Greater Ac	Ga South	Obom	Tsitsiwere	Ewe	Healthy lo	No	Macule	Lower limb	No	No	Yes	Yes	Positive	1:32	1:8	Yes	Zero to two fold	Yes	1:64	Secondary
12	11-15	Female	36	144	No	No	Injection	No		Christain	Yes	Upper prim	Eastern	WAK	Brekumanso	Amako	Ewe	Healthy lo	Yes	Ulcerative	Lower limb	No	No	Yes	No	Positive	1:16	1:2	Yes	Zero to two fold	Yes	1:16	Primary
15	11-15	Female	55	156	No	No	Azithromyc	No		Christain	Yes	JHS	Eastern	WAK	Adeiso	Obise	Ewe	Healthy lo	No	Ulcerative	Lower limb	No	No	Yes	No	Positive	1:32	1:4	Yes	Zero to two fold	Yes	1:64	Secondary
4	Below 5	Male	13	96	No	No	Azithromyc	No		Christain	No	None	Central	Awutu Seny	Bawjiawse	Bibianiha	Akan	Healthy lo	No	Ulcerative	Lower limb	No	No	Yes	Yes	Positive	1:16	1:4	Yes	Zero to two fold	Yes	1:16	Secondary
13	11-15	Male	33	149	No	No	Injection	No		Moslem	Yes	Lower Prim	Central	Awutu Seny	Bawjiawse	Fianko	Northner	Healthy lo	Yes	Ulcerative	Lower limb	No	No	Yes	No	Positive	1:16	1:2	Yes	Zero to two fold	Yes	1:16	Secondary
7	5-10	Male	18	109	No	No	Azithromyc	No		Christain	Yes	Preschool	Central	Awutu Seny	Bawjiawse	Otopease	Breku	Healthy lo	No	Papiloma	Lower limb	No	No	Yes	Yes	Positive	1:16	1:4	Yes	Zero to two fold	Yes	1:16	Secondary
14	11-15	Male	50	148	No	No	Azithromyc	Yes	Stomach pa	Traditiona	Yes	Lower Prim	Greater Ac	Ga South	Obom	Atsomkope	Ewe	Healthy lo	No	Ulcerative	Lower limb	No	No	Yes	Yes	Positive	1:64	1:8	Yes	Zero to two fold	Yes	1:64	Secondary
5	Below 5	Male	15	102	No	No	Azithromyc	No		Christain	Yes	Preschool	Greater Ac	Ga South	Obom	Paano	Ga	Healthy lo	No	Ulcerative	Lower limb	No	No	Yes	Yes	Positive	1:8	1:2	Yes	Zero to two fold	Yes	1:16	Primary
8	5-10	Male	22	122	No	No	Azithromyc	No		Christain	Yes	Lower Prim	Central	Awutu Seny	Bawjiawse	Ayensuako	Akan	Healthy lo	No	Ulcerative	Lower limb	No	No	Yes	No	Positive	1:64	1:4	Yes	Zero to two fold	Yes	1:64	Primary
6	5-10	Male	18	107	Yes	No	Azithromyc	No		Traditiona	No	None	Central	Awutu Seny	Awutu	Akramapa	Breku	Healthy lo	No	Papiloma	Lower limb	No	No	Yes	No	Positive	1:64	1:2	Yes	Zero to two fold	Yes	1:64	Secondary
10	5-10	Male	23	126	No	No	Azithromyc	No		Christain	Yes	Lower Prim	Greater Ac	Ga South	Obom	Mefinyakop	Ewe	Healthy lo	Yes	Ulcerative	Lower limb	No	No	Yes	No	Positive	1:32	1:2	Yes	Zero to two fold	Yes	1:64	Secondary
5	5-10	Male	22	108	No	No	Injection	No		Christain	No	None	Greater Ac	Ga South	Obom	Amuzukope	Ewe	Healthy lo	Yes	Ulcerative	Lower limb	No	No	Yes	Yes	Positive	1:64	1:4	Yes	Zero to two fold	Yes	1:64	Secondary
10	5-10	Male	59	126	No	No	Azithromyc	No		Christain	Yes	Lower Prim	Eastern	WAK	Osenase	Nyadeeye	Other	Healthy lo	No	Maculopapu	Upper limb	No	No	Yes	No	Positive	1:64	1:4	Yes	Zero to two fold	Yes	1:64	Secondary
3	Below 5	Male	10	88	No	No	Azithromyc	No		Christain	No	None	Greater Ac	Ga South	Obom	Brodekope	Ewe	Chronic	Yes	Papiloma	Upper limb	No	No	Yes	Yes	Positive	1:64	1:2	Yes	Zero to two fold	Yes	1:64	Secondary
11	11-15	Male	23	130	No	No	Azithromyc	No		Other	Yes	Lower Prim	Greater Ac	Ga South	Obom	Paano	Ewe	Healthy lo	Yes	Papiloma	Upper limb	No	No	Yes	Yes	Positive	1:64	1:4	Yes	Zero to two fold	Yes	1:64	Primary
7	5-10	Male	30	123	No	Yes	Azithromyc	No		Christain	Yes	Lower Prim	Central	Awutu Seny	Awutu	Akramapa	Breku	Healthy lo	No	None	None	No	No	Yes	Yes	Positive	1:16	1:2	No	Zero to two fold	Yes	1:16	Secondary
10	5-10	Male	23	125	No	No	Azithromyc	No		Christain	Yes	Lower Prim	Greater Ac	Ga South	Obom	Domfaase	Ga	Healthy lo	Yes	Papiloma	Upper limb	No	No	Yes	Yes	Positive	1:64	1:2	Yes	Zero to two fold	Yes	1:64	Secondary
14	11-15	Male	50	167	No	No	Injection	No		Christain	Yes	Preschool	Greater Ac	Ga South	Obom	Kofi Kwei	Ewe	Healthy lo	Yes	Ulcerative	Lower limb	No	No	Yes	No	Positive	1:32	1:2	Yes	Zero to two fold	Yes	1:64	Secondary
9	5-10	Male	24	124	No	No	Injection	No		Christain	Yes	Preschool	Greater Ac	Ga South	Obom	Brodekope	Ewe	Healthy lo	Yes	Papiloma	Lower limb	No	No	Yes	Yes	Positive	1:16	1:2	Yes	Zero to two fold	Yes	1:16	Primary
15	11-15	Female	48	154	No	No	Azithromyc	No		Christain	Yes	JHS	Greater Ac	Ga West	Amasaman	Kojo Ashon	Ga	Healthy lo	No	Hyperkerat	Lower limb	No	No	Yes	No	Positive	1:32	1:2	Yes	Zero to two fold	Yes	1:64	Primary
15	11-15	Male	35	140	No	No	Azithromyc	No		Moslem	Yes	JHS	Central	Awutu Seny	Bawjiawse	Otopease	Ga	Healthy lo	Yes	Macule	Upper limb	No	No	Yes	No	Positive	1:64	1:2	Yes	Zero to two fold	Yes	1:64	Secondary
8	5-10	Male	20	121	No	No	Azithromyc	No		Christain	Yes	Lower Prim	Greater Ac	Ga South	Obom	Obokwashie	Ga	Healthy lo	No	Ulcerative	Lower limb	No	No	Yes	Yes	Positive	1:64	1:4	Yes	Zero to two fold	Yes	1:64	Secondary
4	Below 5	Female	10	88	No	No	Azithromyc	No		Christain	No	None	Greater Ac	Ga South	Obom	Brodekope	Ewe	Healthy lo	No	Papiloma	Head	No	No	Yes	Yes	Positive	1:32	1:2	Yes	Zero to two fold	Yes	1:64	Secondary
10	5-10	Male	25	126	No	No	Injection	No		Christain	Yes	Lower Prim	Greater Ac	Ga South	Obom	Aboasa	Ewe	Healthy lo	No	Maculopapu	More than	Yes	No	Yes	Yes	Positive	1:32	1:2	Yes	Zero to two fold	Yes	1:64	Secondary
12	11-15	Male	50	130	No	No	Azithromyc	No		Traditiona	Yes	Lower Prim	Eastern	WAK	Adeiso	Okurase	Ewe	Healthy lo	Yes	Papiloma	Head	No	No	Yes	No	Positive	1:64	1:4	Yes	Zero to two fold	Yes	1:64	Secondary
11	11-15	Male	24	121	No	No	Injection	No		Christain	Yes	Lower Prim	Greater Ac	Awutu Seny	Bawjiawse	Otopease	Breku	Healthy lo	Yes	Papiloma	Lower limb	No	No	Yes	Yes	Positive	1:32	1:2	Yes	Zero to two fold	Yes	1:64	Secondary
8	5-10	Male	26	131	No	Yes	Injection	No		Christain	Yes	Lower Prim	Central	Awutu Seny	Bawjiawse	Penim	Breku	Healthy lo	No	Macule	Lower limb	No	No	Yes	Yes	Positive	1:64	1:2	Yes	Zero to two fold	Yes	1:64	Secondary
8	5-10	Male	22	120	No	No	Azithromyc	No		Christain	Yes	Lower Prim	Greater Ac	Ga South	Obom	Obokwashie	Ga	Healthy lo	No	Ulcerative	Upper limb	No	No	Yes	No	Positive	1:64	1:4	Yes	Zero to two fold	Yes	1:64	Secondary
10	5-10	Female	27	133	No	No	Injection	No		Moslem	Yes	Preschool	Greater Ac	Ga South	Obom	Domfaase	Ga	Healthy lo	No	Macule	Lower limb	No	Yes	Yes	Yes	Positive	1:64	1:4	Yes	Zero to two fold	Yes	1:64	Primary
10	5-10	Male	22	118	No	No	Azithromyc	No		Traditiona	Yes	Preschool	Greater Ac	Ga South	Obom	Amuzukope	Ewe	Healthy lo	Yes	Ulcerative	Buttocks	Yes	No	Yes	Yes	Positive	1:64	1:4	Yes	Zero to two fold	Yes	1:64	Primary
8	5-10	Male	20	115	No	No	Azithromyc	No		Christain	Yes	Preschool	Central	Awutu Seny	Bawjiawse	Otopease	Breku	Healthy lo	No	Papiloma	Upper limb	No	No	Yes	Yes	Positive	1:64	1:2	Yes	Zero to two fold	Yes	1:64	Primary
9	5-10	Male	50	125	No	No	Azithromyc	No		Christain	Yes	Lower Prim	Eastern	WAK	Asamankese	Asuokwa	Akan	Healthy lo	No	Ulcerative	Lower limb	No	No	Yes	No	Positive	1:64	1:4	Yes	Zero to two fold	Yes	1:64	Primary
9	5-10	Male	45	113	No	No	Azithromyc	No		Christain	No	None	Eastern	WAK	Adeiso	Okurase	Ewe	Healthy lo	No	Ulcerative	Upper limb	No	No	Yes	No	Positive	1:32	1:2	Yes	Zero to two fold	Yes	1:64	Secondary
5	5-10	Male	39	117	No	No	Azithromyc	No		Christain	Yes	Lower Prim	Eastern	WAK	Asamankese	Asuokwa	Akan	Healthy lo	No	Hyperkerat	Lower limb	No	No	Yes	Yes	Positive	1:64	1:4	Yes	Zero to two fold	Yes	1:64	Primary
5	Below 5	Male	12	104	No	No	Injection	No		Christain	Yes	Preschool	Greater Ac	Ga South	Obom	Paano	Ga	Healthy lo	No	Ulcerative	Lower limb	No	No	Yes	No	Positive	1:64	1:2	Yes	Zero to two fold	Yes	1:64	Primary
15	11-15	Male	50	167	No	No	Injection	No		Christain	Yes	JHS	Eastern	WAK	Asamankese	Asuokwa	Akan	Healthy lo	No	Hyperkerat	Lower limb	No	No	Yes	No	Positive	1:64	1:2	Yes	Zero to two fold	Yes	1:64	Secondary
7	5-10	Male	16	111	No	No	Injection	No		Moslem	Yes	Preschool	Central	Awutu Seny	Bawjiawse	Seseko	Ewe	Healthy lo	No	Ulcerative	Lower limb	No	No	Yes	Yes	Positive	1:32	1:2	Yes	Zero to two fold	Yes	1:64	Primary
13	11-15	Male	33	141	No	No	Injection	No		Moslem	Yes	Lower Prim	Greater Ac	Ga South	Obom	Osofo lant	Ga	Healthy lo	Yes	Papiloma	Lower limb	No	No	Yes	No	Positive	1:64	1:2	Yes	Zero to two fold	Yes	1:64	Primary
10	5-10	Male	25	125	No	No	Injection	No		Traditiona	No	None	Greater Ac	Ga South	Obom	Brodekope	Ewe	Healthy lo	Yes	Papiloma	Lower limb	No	No	Yes	No	Positive	1:32	1:2	Yes	Zero to two fold	Yes	1:64	Primary
6	5-10	Male	13	99	No	No	Azithromyc	No		Christain	No	None	Greater Ac	Ga South	Obom	Brodekope	Ga	Healthy lo	No	Papiloma	Upper limb	No	No	Yes	Yes	Positive	1:64	1:4	Yes	Zero to two fold	Yes	1:64	Primary
14	11-15	Male	42	142	No	No	Injection	No		Christain	Yes	Upper prim	Eastern	WAK	Mepom	Mepom	Ewe	Healthy lo	No	Macule	Upper limb	No	No	Yes	No	Positive	1:32	1:2	Yes	Zero to two fold	Yes	1:64	Primary
11	11-15	Female	22	124	No	No	Injection	No		Traditiona	Yes		Greater Ac	Ga South	Obom	Aboasa	Ewe	Healthy lo	No	Macule	Upper limb	Yes	No	Yes	Yes	Positive	1:64	1:4	Yes	Zero to two fold	Yes	1:64	Primary
8	5-10	Female	38	120	No	Yes	Azithromyc	No		Christain	No	None	Eastern	WAK	Mepom	Kodua kota	Ewe	Healthy lo	No	Papiloma	More than	No	No	Yes	Yes	Positive	1:64	1:4	Yes	Zero to two fold	Yes	1:64	Secondary
7	5-10	Male	25	119	No	No	Azithromyc	No		Christain	Yes	Preschool	Eastern	WAK	Mepom	Krobo nkwa	Ewe	Healthy lo	No	Papiloma	Lower limb	No	No	Yes	Yes	Positive	1:16	1:2	Yes	Zero to two fold	Yes	1:16	Secondary
14	11-15	Male	40	153	No	No	Injection	No		Traditiona	Yes	Upper prim	Eastern	WAK	Adeiso	Adeiso	Ewe	Healthy lo	No	Ulcerative	Lower limb	No	No	Yes	No	Positive	1:32	1:2	Yes	Zero to two fold	Yes	1:64	Primary
10	5-10	Male	25	128	No	No	Injection	No		Christain	Yes	Lower Prim	Eastern	WAK	Asamankese	Asuokwa	Akan	Healthy lo	No	Ulcerative	Lower limb	No	No	Yes		Positive	1:32	1:2	Yes	Zero to two fold	Yes	1:64	Primary
10	5-10	Male	24	136	No	No	Injection	No		Traditiona	Yes	Lower Prim	Eastern	WAK	Asamankese	Asuokwa	Akan	Healthy lo	No	Macule	Lower limb	No	No	Yes	Yes	Positive	1:64	1:4	Yes	Zero to two fold	Yes	1:64	Secondary
5	5-10	Female	28	106	No	No	Injection	No		Christain	Yes	Preschool	Eastern	WAK	Asamankese	Asuokwa	Akan	Healthy lo	No	Papiloma	Lower limb	No	No	Yes	No	Positive	1:32	1:2	Yes	Zero to two fold	Yes	1:64	Primary
6	5-10	Female	21	107	No	No	Injection	No		Christain	Yes	Preschool	Central	Awutu Seny	Awutu	Akramapa	Breku	Healthy lo	No	Ulcerative	Lower limb	No	No	Moved	Yes	Positive	1:16		Yes		No	1:16	Primary
11	11-15	Female	26	131	No	No	Azithromyc	No		Christain	Yes	Lower Prim	Central	Awutu Seny	Bawjiawse	Otopease	Breku	Healthy lo	No	Macule	Head	No	No	Moved	Yes	Positive	1:16		Yes		No	1:16	Secondary
14	11-15	Male	28	143	No	No	Azithromyc	No		Christain	Yes	Lower Prim	Eastern	WAK	Adeiso	Adeiso	Ewe	Healthy lo	No	Ulcerative	Lower limb	No	No	Moved	No	Positive	1:16		Yes		No	1:16	Primary
12	11-15	Male	38	147	No	No	Injection	No		Christain	Yes	Upper prim	Central	Awutu Seny	Bawjiawse	Fianko	Akan	Healthy lo	No	Ulcerative	Lower limb	No	No	Moved	No	Positive	1:32		No		No	1:64	Primary
10	5-10	Female	25	133	No	No	Azithromyc	No		Christain	Yes	Lower Prim	Eastern	WAK	Brekumanso	Amako	Akan	Healthy lo	Yes	Ulcerative	Lower limb	No	No	Moved	No	Positive	1:16		Yes		No	1:16	Primary
11	11-15	Male	63	148	No	No	Injection	No		Christain	Yes	Upper prim	Eastern	WAK	Asamankese	Asuokwa	Akan	Healthy lo	No	Ulcerative	Lower limb	No	No	Refused	No	Positive	1:4		Yes		No	1:16	Primary
10	5-10	Male	20	120	No	No	Injection	No		Christain	No	None	Eastern	WAK	Brekumanso	Brekuman	Akan	Healthy lo	No	Ulcerative	Lower limb	No	No	Moved	No	Positive	1:16		Yes		No	1:16	Primary
12	11-15	Male	24	123	No	No	Azithromyc	No		Christain	Yes	Lower Prim	Central	Awutu Seny	Awutu	Akamase	Akan	Healthy lo	No	Ulcerative	Lower limb	No	No	Moved	Yes	Positive	1:32		Yes		No	1:64	Secondary
9	5-10	Male	20	124	No	No	Injection	No		Christain	Yes	Lower Prim	Eastern	WAK	Asamankese	Asuokwa	Akan	Healthy lo	No	Ulcerative	Lower limb	No	No	Refused	Yes	Positive	1:4		Yes		No	1:16	Primary
9	5-10	Male	21	121	No	No	Injection	No		Christain	Yes	Lower Prim	Central	Awutu Seny	Bawjiawse	Ofadaa	Ewe	Acutely	No	Macule	Face	No	No	Moved	No	Positive	1:32		Yes		No	1:64	Primary
10	5-10	Male	25	135	No	No	Injection	No		Christain	Yes	Lower Prim	Central	Awutu Seny	Awutu	Akramapa	Breku	Healthy lo	No	Ulcerative	Lower limb	No	No	Moved	Yes	Positive	1:16		Yes		No	1:16	Primary
12	11-15	Male	23	135	No	No	Injection	No		Christain	Yes	Lower Prim	Central	Awutu Seny	Bawjiawse	Ayensuako	Breku	Healthy lo	Yes	Macule	Lower limb	No	No	Moved	No	Positive	1:16		Yes		No	1:16	Secondary
12	11-15	Female	30	136	No	No	Injection	No		Christain	Yes	Upper prim	Central	Awutu Seny	Awutu	Akramapa	Other	Healthy lo	No	Ulcerative	Lower limb	No	No	Moved	Yes	Positive	1:16		Yes		No	1:16	Primary
3	Below 5	Female	6	75	Yes	No	Injection	No		Traditiona	No	None	Central	Awutu Seny	Bawjiawse	Brofodeyur	Akan	Healthy lo	No	Papiloma	Upper limb	No	No	Died	Yes	Positive	1:8		Yes		No	1:16	Primary
12	11-15	Male	28	138	No	No	Injection	Yes	Body Pain	Christain	Yes	Upper prim	Eastern	WAK	Asamankese	Asuokwa	Akan	Healthy lo	No	Hyperkerat	Lower limb	No	No	Moved	No	Positive	1:32		Yes		No	1:64	Primary
12	11-15	Male	40	150	No	No	Injection	No		Christain	Yes	Upper prim	Greater Ac	Ga South	Obom	Kofi Kwei	Ewe	Healthy lo	No	Papule	Upper limb	No	No	Moved	No	Positive	1:8		Yes		No	1:16	Secondary
14	11-15	Male	41	155	No	No	Injection	Yes	Pain at in	Christain	Yes	Upper prim	Eastern	WAK	Adeiso	Adeiso	Ewe	Healthy lo	No	Ulcerative	Lower limb	No	No	Moved	No	Positive	1:32		Yes		No	1:64	Primary
13	11-15	Female	25	130	No	No	Injection	No		Christain	Yes	Lower Prim	Central	Awutu Seny	Bawjiawse	Fianko	Akan	Healthy lo	No	Papule	Buttocks	No	No	Moved	No	Positive	1:16		Yes		No	1:16	Secondary
7	5-10	Female	19	120	No	No	Azithromyc	No		Christain	Yes	Lower Prim	Central	Awutu Seny	Bawjiawse	Fianko	Akan	Healthy lo	No	Ulcerative	Lower limb	No	No	Refused	No	Positive	1:32		Yes		No	1:64	Secondary
13	11-15	Male	44	147	No	No	Azithromyc	No		Christain	Yes	Upper prim	Central	Awutu Seny	Bawjiawse	Penim	Northner	Healthy lo	No	Ulcerative	Lower limb	No	No	Moved	Yes	Positive	1:16		Yes		No	1:16	Primary
2	Below 5	Female	10	110	No	No	Injection	No		Christain	Yes	Preschool	Central	Awutu Seny	Akrampa	Akramapa	Breku	Healthy lo	No	Ulcerative	Lower limb	No	No	Moved	Yes	Positive	1:16		Yes		No	1:16	Primary
11	11-15	Female	23	123	No	No	Injection	No		Christain	Yes	Lower Prim	Central	Awutu Seny	Bawjiawse	Ayensuako	Breku	Healthy lo	No	Ulcerative	Lower limb	No	No	Moved	No	Positive	1:16		Yes		No	1:16	Primary
9	5-10	Male	20	121	No	No	Injection	No		Christain	Yes	Lower Prim	Eastern	WAK	Asamankese	Asuokwa	Akan	Healthy lo	No	Ulcerative	Lower limb	No	No	Moved	Yes	Positive	1:64		Yes		No	1:64	Primary
